# Supplementary material for: SNMP1 is critical for sensitive detection of the desert locust aromatic courtship inhibition pheromone phenylacetonitrile
Source: BMC Biol. 2024 Jul 8;22:150. doi: 10.1186/s12915-024-01941-x (PMC11229289; doi:10.1186/s12915-024-01941-x)
Supplement: Supplementary file 10 — Additional file 10: Tab. S2. Dataset of the quantitative PCR experiments [file 12915_2024_1941_MOESM10_ESM.xlsx]

## Sheet: quantitative PCR (Fig. 3)
		for each cDNA sample, 20 antennae from adult (female or male) WT or mutant locusts were used
		for each cDNA sample, qPCR reactions were run in duplicate (below the average value of the two CT values for each sample is given)
		CT values										CT values
		wild-type ♂	CT SNMP1		CT GAPDH		∆CT					wild-type ♀	CT SNMP1		CT GAPDH		∆CT
		cDNA sample 1	22.821		21.6		1.221					cDNA sample 1	27.3543		25.9125		1.44184
		cDNA sample 2	23.41		22.823		0.587					cDNA sample 2	28.2293		24.7677		3.46165
		cDNA sample 3	23.044		19.944		3.1					cDNA sample 3	26.0658		23.3594		2.70638
		cDNA sample 4	22.255		21.1		1.155					cDNA sample 4	27.2877		23.0276		4.2601
							1.51575	mean									2.96749	mean
							0.547	standard error of the mean									0.599	standard error of the mean
		CT values										CT values
		mutant ♂	CT SNMP1		CT GAPDH		∆CT					mutant ♀	CT SNMP1		CT GAPDH		∆CT
		cDNA sample 1	28.179		22.252		5.927					cDNA sample 1	32.619		26.2054		6.41363
		cDNA sample 2	29.599		25.266		4.333					cDNA sample 2	33.6045		25.4075		8.19704
		cDNA sample 3	26.892		20.133		6.759					cDNA sample 3	31.2992		23.2065		8.09269
		cDNA sample 4	27.649		20.843		6.806					cDNA sample 4	34.8744		24.297		10.5774
							5.95625	mean									8.32019	mean
							0.578	standard error of the mean									0.856	standard error of the mean
		based on the experimentally determined CT values for SNMP1 and GAPDH, the relative expression was calculated according to Pfaffl (Nucleic Acids Res. 2001;29(9):e45)
		in preliminary experiments, an amplification efficiency for SNMP1 of 2.120 and an amplification efficiency for GAPDH of 1,905 was determined
		relative expression										relative expression
		mutant ♂	SNMP1									mutant ♀	SNMP1
		cDNA sample 1	0.0271542									cDNA sample 1	0.023
		cDNA sample 2	0.0461187									cDNA sample 2	0.027
		cDNA sample 3	0.0626703									cDNA sample 3	0.018
		cDNA sample 4	0.0147125									cDNA sample 4	0.008
			0.0376639	mean									0.019	mean
			0.011	standard error of the mean									0.004	standard error of the mean
