# Supplementary material for: SNMP1 is critical for sensitive detection of the desert locust aromatic courtship inhibition pheromone phenylacetonitrile
Source: BMC Biol. 2024 Jul 8;22:150. doi: 10.1186/s12915-024-01941-x (PMC11229289; doi:10.1186/s12915-024-01941-x)
Supplement: Supplementary file 11 — Additional file 11: Tab. S3. Dataset of the EAG recordings with PAN [file 12915_2024_1941_MOESM11_ESM.xls]

## Sheet: EAG recordings PAN (Fig. 4)
EAG recordings for phenylacetonitrile (PAN)
	Animal	# Stimulus	Stimulus 1	Amplitude 1 [mV]	Amplitude 1 n-hexane [mV]	Amplitude 1 minus n-hexane 1 [mV]		# Stimulus	Stimulus 2	Amplitude 2 [mV]	Amplitude 2 n-hexane [mV]	Amplitude 2 minus n-hexane 2 [mV]		Mean					values for the amplitude are given in mV										values for the amplitude are given in mV
	wild-type #1	2	n-hexane	-0.523	-0.523	0		9	n-hexane	-0.613	-0.613	0		-0.568				wild-type	PAN 1 µg	PAN 20 µg	PAN 50 µg	PAN 75 µg	PAN 100 µg				SNMP1-/-	PAN 1 µg	PAN 20 µg	PAN 50 µg	PAN 75 µg	PAN 100 µg
		3	PAN 1 µg	-1.03	-0.523	-0.507		10	PAN 1 µg	-0.756	-0.613	-0.143		-0.325				wild-type #1	-0.325	-2.705	-2.9085	-3.031	-2.847				SNMP1-/- #1	-0.299	-1.723	-2.2675	-1.902	-2.071
		4	PAN 20 µg	-2.927	-0.523	-2.404		11	PAN 20 µg	-3.619	-0.613	-3.006		-2.705				wild-type #2	-0.465	-2.258	-3.043	-2.905	-3.088				SNMP1-/- #2	-0.1105	-1.396	-1.981	-1.608	-1.6965
		5	PAN 50 µg	-4.162	-0.523	-3.639		12	PAN 50 µg	-2.791	-0.613	-2.178		-2.9085				wild-type #3	-0.4545	-2.507	-2.5915	-2.9035	-2.484				SNMP1-/- #3	-0.348	-1.027	-2.142	-2.4585	-2.581
		6	PAN 75 µg	-3.764	-0.523	-3.241		13	PAN 75 µg	-3.434	-0.613	-2.821		-3.031				wild-type #4	-0.3665	-2.0555	-2.757	-2.3635	-3.0305				SNMP1-/- #4	-0.225	-1.4975	-2.183	-2.2315	-2.35
		7	PAN 100 µg	-3.642	-0.523	-3.119		14	PAN 100 µg	-3.188	-0.613	-2.575		-2.847				wild-type #5	-0.465	-1.731	-2.8	-2.7925	-3.3145				SNMP1-/- #5	-0.1805	-1.2325	-1.655	-1.7155	-1.9905
																		wild-type #6	-0.492	-2.1985	-3.2825	-3.4855	-3.471				SNMP1-/- #6	-0.3645	-1.9465	-3.067	-3.1795	-3.428
	wild-type #2	30	n-hexane	-0.824	-0.824	0		37	n-hexane	-0.760	-0.760	0		-0.792				wild-type #7	-0.6155	-1.9775	-3.549	-3.3455	-3.0425				SNMP1-/- #7	-0.433	-1.937	-2.6315	-2.9215	-2.784
		31	PAN 1 µg	-1.406	-0.824	-0.582		38	PAN 1 µg	-1.108	-0.760	-0.348		-0.465				wild-type #8	-0.372	-2.4995	-3.2255	-3.3855	-3.139				SNMP1-/- #8	-0.052	-1.314	-1.8395	-1.8105	-1.763
		32	PAN 20 µg	-3.474	-0.824	-2.65		39	PAN 20 µg	-2.626	-0.760	-1.866		-2.258				wild-type #9	-0.279	-2.65	-2.995	-2.7235	-3.24				SNMP1-/- #9	-0.321	-1.919	-2.3035	-2.092	-2.7465
		33	PAN 50 µg	-3.617	-0.824	-2.793		40	PAN 50 µg	-4.053	-0.760	-3.293		-3.043				wild-type #10	-0.5315	-2.617	-3.293	-3.3335	-3.1				SNMP1-/- #10	-0.745	-2.5955	-2.9085	-2.66	-3.819
		34	PAN 75 µg	-4.294	-0.824	-3.47		41	PAN 75 µg	-3.1	-0.760	-2.34		-2.905				wild-type #11	-0.3495	-3.3495	-3.7025	-3.366	-3.73				SNMP1-/- #11	-0.383	-2.013	-2.3685	-2.5375	-2.679
		35	PAN 100 µg	-4.303	-0.824	-3.479		42	PAN 100 µg	-3.457	-0.760	-2.697		-3.088				wild-type #12	-0.503	-3.0015	-3.399	-3.232	-3.59				SNMP1-/- #12	-0.274	-1.9795	-2.246	-2.2445	-2.3745
																		wild-type #13	-0.5995	-2.068	-3.008						SNMP1-/- #13	-0.6785	-1.7795	-2.646
	wild-type #3	72	n-hexane	-0.798	-0.798	0		79	n-hexane	-0.920	-0.920	0		-0.859				wild-type #14	-0.546	-2.0815	-3.4145						SNMP1-/- #14	-0.2445	-2.2195	-2.8655
		73	PAN 1 µg	-1.509	-0.798	-0.711		80	PAN 1 µg	-1.118	-0.920	-0.198		-0.4545				wild-type #15	-0.7775	-2.4595	-3.8095						SNMP1-/- #15	-0.1835	-1.655	-2.4435
		74	PAN 20 µg	-3.462	-0.798	-2.664		81	PAN 20 µg	-3.27	-0.920	-2.35		-2.507				wild-type #16	-0.414	-2.255	-2.8365						SNMP1-/- #16	-0.2265	-1.6915	-2.92
		75	PAN 50 µg	-3.48	-0.798	-2.682		82	PAN 50 µg	-3.421	-0.920	-2.501		-2.5915				wild-type #17	-0.7405	-2.4275	-3.717						SNMP1-/- #17	-0.583	-1.943	-2.8215
		76	PAN 75 µg	-4.122	-0.798	-3.324		83	PAN 75 µg	-3.403	-0.920	-2.483		-2.9035				wild-type #18	-0.6	-2.5135	-2.8085						SNMP1-/- #18	-0.481	-2.822	-2.983
		77	PAN 100 µg	-3.605	-0.798	-2.807		84	PAN 100 µg	-3.081	-0.920	-2.161		-2.484				wild-type #19	-0.455	-2.0475	-2.7145						SNMP1-/- #19	-0.567	-2.372	-3.658
																		wild-type #20	-0.6135	-3.0245	-3.5815						SNMP1-/- #20	-0.2275	-1.938	-2.3305
	wild-type #4	86	n-hexane	-0.794	-0.794	0		93	n-hexane	-0.577	-0.577	0		-0.6855				wild-type #21	-0.1945	-1.2015	-2.322						SNMP1-/- #21	-0.084	-1.3765	-2.511
		91	PAN 1 µg	-1.148	-0.794	-0.354		98	PAN 1 µg	-0.956	-0.577	-0.379		-0.3665				wild-type #22	-0.4485	-2.7175	-4.398						SNMP1-/- #22	-0.204	-1.234	-2.1415
		90	PAN 20 µg	-2.883	-0.794	-2.089		97	PAN 20 µg	-2.599	-0.577	-2.022		-2.0555
		89	PAN 50 µg	-4.008	-0.794	-3.214		96	PAN 50 µg	-2.877	-0.577	-2.3		-2.757				mean	-0.482159	-2.37936	-3.18893	-3.07225	-3.17304				mean	-0.327955	-1.80052	-2.49607	-2.28008	-2.52358
		88	PAN 75 µg	-3.497	-0.794	-2.703		95	PAN 75 µg	-2.601	-0.577	-2.024		-2.3635
		87	PAN 100 µg	-4.282	-0.794	-3.488		94	PAN 100 µg	-3.15	-0.577	-2.573		-3.0305				count	22	22	22	12	12				count	22	22	22	12	12
	wild-type #5	16	n-hexane	-0.620	-0.620	0		23	n-hexane	-0.678	-0.678	0		-0.649				SDEV	0.141992	0.467251	0.48304	0.341653	0.334324				SDEV	0.187832	0.452574	0.462785	0.489499	0.635678
		21	PAN 1 µg	-1.026	-0.620	-0.406		28	PAN 1 µg	-1.202	-0.678	-0.524		-0.465
		20	PAN 20 µg	-2.561	-0.620	-1.941		27	PAN 20 µg	-2.199	-0.678	-1.521		-1.731				SQRT(COUNT)	4.69042	4.69042	4.69042	3.4641	3.4641				SQRT(COUNT)	4.69042	4.69042	4.69042	3.4641	3.4641
		19	PAN 50 µg	-4.034	-0.620	-3.414		26	PAN 50 µg	-2.864	-0.678	-2.186		-2.8
		18	PAN 75 µg	-3.724	-0.620	-3.104		25	PAN 75 µg	-3.159	-0.678	-2.481		-2.7925				SEM	0.0302727	0.0996183	0.102985	0.0986266	0.096511				SEM	0.0400459	0.0964892	0.0986662	0.141306	0.183504
		17	PAN 100 µg	-4.444	-0.620	-3.824		24	PAN 100 µg	-3.483	-0.678	-2.805		-3.3145
	wild-type #6	44	n-hexane	-0.571	-0.571	0		51	n-hexane	-0.845	-0.845	0		-0.708
		49	PAN 1 µg	-1.425	-0.571	-0.854		56	PAN 1 µg	-0.975	-0.845	-0.13		-0.492
		48	PAN 20 µg	-3.062	-0.571	-2.491		55	PAN 20 µg	-2.751	-0.845	-1.906		-2.1985							PAN [µg]	wild-type	SNMP1-/-	ΔSNMP1-/-/wild-type (%)	p-value (t-test)		SEM (wt)	SEM (SNMP1-/-)		n (wt)	n (SNMP1-/-)
		47	PAN 50 µg	-4.318	-0.571	-3.747		54	PAN 50 µg	-3.663	-0.845	-2.818		-3.2825							1	-0.482159	-0.327955	-31.9821	0.0036		0.0302727	0.0400459		22	22
		46	PAN 75 µg	-4.294	-0.571	-3.723		53	PAN 75 µg	-4.093	-0.845	-3.248		-3.4855							20	-2.37936	-1.80052	-24.3276	0.0001		0.0996183	0.0964892		22	22
		45	PAN 100 µg	-4.225	-0.571	-3.654		52	PAN 100 µg	-4.133	-0.845	-3.288		-3.471							50	-3.18893	-2.49607	-21.7271	0.0001		0.102985	0.0986662		22	22
																					75	-3.07225	-2.28008	-25.7846	0.0001		0.0986266	0.141306		12	12
	wild-type #7	72	n-hexane	-0.655	-0.655	0		79	n-hexane	-0.609	-0.609	0		-0.632							100	-3.17304	-2.52358	-20.468	0.005		0.096511	0.183504		12	12
		74	PAN 1 µg	-1.288	-0.655	-0.633		81	PAN 1 µg	-1.207	-0.609	-0.598		-0.6155
		77	PAN 20 µg	-2.767	-0.655	-2.112		84	PAN 20 µg	-2.452	-0.609	-1.843		-1.9775
		73	PAN 50 µg	-4.507	-0.655	-3.852		80	PAN 50 µg	-3.855	-0.609	-3.246		-3.549
		75	PAN 75 µg	-4.717	-0.655	-4.062		82	PAN 75 µg	-3.238	-0.609	-2.629		-3.3455
		76	PAN 100 µg	-4.294	-0.655	-3.639		83	PAN 100 µg	-3.055	-0.609	-2.446		-3.0425
	wild-type #8	2	n-hexane	-0.689	-0.689	0		9	n-hexane	-0.477	-0.477	0		-0.583
		4	PAN 1 µg	-1.141	-0.689	-0.452		11	PAN 1 µg	-0.769	-0.477	-0.292		-0.372
		7	PAN 20 µg	-3.116	-0.689	-2.427		14	PAN 20 µg	-3.049	-0.477	-2.572		-2.4995
		3	PAN 50 µg	-3.773	-0.689	-3.084		10	PAN 50 µg	-3.844	-0.477	-3.367		-3.2255
		5	PAN 75 µg	-4.166	-0.689	-3.477		12	PAN 75 µg	-3.771	-0.477	-3.294		-3.3855
		6	PAN 100 µg	-3.901	-0.689	-3.212		13	PAN 100 µg	-3.543	-0.477	-3.066		-3.139
	wild-type #10	58	n-hexane	-0.676	-0.676	0		65	n-hexane	-0.697	-0.697	0		-0.6865
		61	PAN 1 µg	-1.042	-0.676	-0.366		68	PAN 1 µg	-0.889	-0.697	-0.192		-0.279
		59	PAN 20 µg	-3.556	-0.676	-2.88		66	PAN 20 µg	-3.117	-0.697	-2.42		-2.65
		62	PAN 50 µg	-4.133	-0.676	-3.457		69	PAN 50 µg	-3.23	-0.697	-2.533		-2.995
		63	PAN 75 µg	-3.952	-0.676	-3.276		70	PAN 75 µg	-2.868	-0.697	-2.171		-2.7235
		60	PAN 100 µg	-4.183	-0.676	-3.507		67	PAN 100 µg	-3.67	-0.697	-2.973		-3.24
	wild-type #11	86	n-hexane	-0.735	-0.735	0		93	n-hexane	-0.638	-0.638	0		-0.6865
		89	PAN 1 µg	-1.11	-0.735	-0.375		96	PAN 1 µg	-1.326	-0.638	-0.688		-0.5315
		87	PAN 20 µg	-3.192	-0.735	-2.457		94	PAN 20 µg	-3.415	-0.638	-2.777		-2.617
		90	PAN 50 µg	-3.685	-0.735	-2.95		97	PAN 50 µg	-4.274	-0.638	-3.636		-3.293
		91	PAN 75 µg	-3.899	-0.735	-3.164		98	PAN 75 µg	-4.141	-0.638	-3.503		-3.3335
		88	PAN 100 µg	-3.836	-0.735	-3.101		95	PAN 100 µg	-3.737	-0.638	-3.099		-3.1
	wild-type #12	16	n-hexane	-0.678	-0.678	0		23	n-hexane	-0.639	-0.639	0		-0.6585
		19	PAN 1 µg	-0.944	-0.678	-0.266		26	PAN 1 µg	-1.072	-0.639	-0.433		-0.3495
		17	PAN 20 µg	-4.027	-0.678	-3.349		24	PAN 20 µg	-3.989	-0.639	-3.35		-3.3495
		20	PAN 50 µg	-4.732	-0.678	-4.054		27	PAN 50 µg	-3.99	-0.639	-3.351		-3.7025
		21	PAN 75 µg	-4.255	-0.678	-3.577		28	PAN 75 µg	-3.794	-0.639	-3.155		-3.366
		18	PAN 100 µg	-4.381	-0.678	-3.703		25	PAN 100 µg	-4.396	-0.639	-3.757		-3.73
	wild-type #13	44	n-hexane	-0.710	-0.710	0		51	n-hexane	-0.527	-0.527	0		-0.6185
		48	PAN 1 µg	-1.207	-0.710	-0.497		55	PAN 1 µg	-1.036	-0.527	-0.509		-0.503
		47	PAN 20 µg	-4.166	-0.710	-3.456		54	PAN 20 µg	-3.074	-0.527	-2.547		-3.0015
		46	PAN 50 µg	-4.496	-0.710	-3.786		53	PAN 50 µg	-3.539	-0.527	-3.012		-3.399
		49	PAN 75 µg	-4.187	-0.710	-3.477		56	PAN 75 µg	-3.514	-0.527	-2.987		-3.232
		45	PAN 100 µg	-4.499	-0.710	-3.789		52	PAN 100 µg	-3.918	-0.527	-3.391		-3.59
	wild-type #14	2	n-hexane	-0.575	-0.575	0		9	n-hexane	-0.378	-0.378	0		-0.4765
		3	PAN 1 µg	-1.038	-0.575	-0.463		10	PAN 1 µg	-1.114	-0.378	-0.736		-0.5995
		4	PAN 10 µg	-2.384	-0.575	-1.809		11	PAN 10 µg	-2.357	-0.378	-1.979		-1.894
		5	PAN 20 µg	-2.46	-0.575	-1.885		12	PAN 20 µg	-2.629	-0.378	-2.251		-2.068
		6	PAN 40 µg	-4.258	-0.575	-3.683		13	PAN 40 µg	-3.169	-0.378	-2.791		-3.237
		7	PAN 50 µg	-3.989	-0.575	-3.414		14	PAN 50 µg	-2.98	-0.378	-2.602		-3.008
	wild-type #15	30	n-hexane	-0.535	-0.535	0		37	n-hexane	-0.838	-0.838	0		-0.6865
		31	PAN 1 µg	-1.095	-0.535	-0.56		38	PAN 1 µg	-1.37	-0.838	-0.532		-0.546
		32	PAN 10 µg	-2.605	-0.535	-2.07		39	PAN 10 µg	-2.172	-0.838	-1.334		-1.702
		33	PAN 20 µg	-2.994	-0.535	-2.459		40	PAN 20 µg	-2.542	-0.838	-1.704		-2.0815
		34	PAN 40 µg	-4.221	-0.535	-3.686		41	PAN 40 µg	-3.642	-0.838	-2.804		-3.245
		35	PAN 50 µg	-4.168	-0.535	-3.633		42	PAN 50 µg	-4.034	-0.838	-3.196		-3.4145
	wild-type #16	2	n-hexane	-0.407	-0.407	0		9	n-hexane	-0.556	-0.556	0		-0.4815
		7	PAN 1 µg	-1.267	-0.407	-0.86		14	PAN 1 µg	-1.251	-0.556	-0.695		-0.7775
		6	PAN 10 µg	-2.978	-0.407	-2.571		13	PAN 10 µg	-2.296	-0.556	-1.74		-2.1555
		5	PAN 20 µg	-3.327	-0.407	-2.92		12	PAN 20 µg	-2.555	-0.556	-1.999		-2.4595
		4	PAN 40 µg	-4.452	-0.407	-4.045		11	PAN 40 µg	-3.125	-0.556	-2.569		-3.307
		3	PAN 50 µg	-4.557	-0.407	-4.15		10	PAN 50 µg	-4.025	-0.556	-3.469		-3.8095
	wild-type #17	30	n-hexane	-0.557	-0.557	0		37	n-hexane	-0.451	-0.451	0		-0.504
		35	PAN 1 µg	-1.078	-0.557	-0.521		42	PAN 1 µg	-0.758	-0.451	-0.307		-0.414
		34	PAN 10 µg	-2.176	-0.557	-1.619		41	PAN 10 µg	-1.608	-0.451	-1.157		-1.388
		33	PAN 20 µg	-2.488	-0.557	-1.931		40	PAN 50 µg	-3.03	-0.451	-2.579		-2.255
		32	PAN 40 µg	-3.358	-0.557	-2.801		40	PAN 20 µg	-1.798	-0.451	-1.347		-2.074
		31	PAN 50 µg	-3.535	-0.557	-2.978		39	PAN 40 µg	-3.146	-0.451	-2.695		-2.8365
	wild-type #18	58	n-hexane	-0.729	-0.729	0		65	n-hexane	-0.659	-0.659	0		-0.694
		60	PAN 1 µg	-1.383	-0.729	-0.654		67	PAN 1 µg	-1.486	-0.659	-0.827		-0.7405
		63	PAN 10 µg	-3.039	-0.729	-2.31		70	PAN 10 µg	-2.521	-0.659	-1.862		-2.086
		59	PAN 20 µg	-3.76	-0.729	-3.031		66	PAN 20 µg	-2.483	-0.659	-1.824		-2.4275
		61	PAN 40 µg	-3.945	-0.729	-3.216		68	PAN 40 µg	-4.126	-0.659	-3.467		-3.3415
		62	PAN 50 µg	-4.637	-0.729	-3.908		69	PAN 50 µg	-4.185	-0.659	-3.526		-3.717
	wild-type #19	2	n-hexane	-0.367	-0.367	0		9	n-hexane	-0.350	-0.350	0		-0.3585
		4	PAN 1 µg	-1.169	-0.367	-0.802		11	PAN 1 µg	-0.748	-0.350	-0.398		-0.6
		7	PAN 10 µg	-2.389	-0.367	-2.022		14	PAN 10 µg	-2.567	-0.350	-2.217		-2.1195
		3	PAN 20 µg	-3.278	-0.367	-2.911		10	PAN 20 µg	-2.466	-0.350	-2.116		-2.5135
		5	PAN 40 µg	-3.297	-0.367	-2.93		12	PAN 40 µg	-3.108	-0.350	-2.758		-2.844
		6	PAN 50 µg	-3.436	-0.367	-3.069		13	PAN 50 µg	-2.898	-0.350	-2.548		-2.8085
	wild-type #20	30	n-hexane	-0.643	-0.643	0		37	n-hexane	-0.346	-0.346	0		-0.4945
		33	PAN 1 µg	-1.141	-0.643	-0.498		40	PAN 1 µg	-0.758	-0.346	-0.412		-0.455
		31	PAN 10 µg	-2.345	-0.643	-1.702		38	PAN 10 µg	-2.309	-0.346	-1.963		-1.8325
		34	PAN 20 µg	-3.068	-0.643	-2.425		42	PAN 20 µg	-2.016	-0.346	-1.67		-2.0475
		35	PAN 40 µg	-3.634	-0.643	-2.991		43	PAN 40 µg	-2.101	-0.346	-1.755		-2.373
		32	PAN 50 µg	-3.672	-0.643	-3.029		39	PAN 50 µg	-2.746	-0.346	-2.4		-2.7145
	wild-type #21	58	n-hexane	-0.668	-0.668	0		65	n-hexane	-0.771	-0.771	0		-0.7195
		61	PAN 1 µg	-1.413	-0.668	-0.745		68	PAN 1 µg	-1.253	-0.771	-0.482		-0.6135
		59	PAN 10 µg	-3.802	-0.668	-3.134		66	PAN 10 µg	-2.984	-0.771	-2.213		-2.6735
		62	PAN 20 µg	-3.724	-0.668	-3.056		69	PAN 20 µg	-3.764	-0.771	-2.993		-3.0245
		63	PAN 40 µg	-4.578	-0.668	-3.91		70	PAN 40 µg	-4.166	-0.771	-3.395		-3.6525
		60	PAN 50 µg	-4.389	-0.668	-3.721		67	PAN 50 µg	-4.213	-0.771	-3.442		-3.5815
	wild-type #22	16	n-hexane	-0.498	-0.498	0		23	n-hexane	-0.609	-0.609	0		-0.5535
		20	PAN 1 µg	-0.647	-0.498	-0.149		27	PAN 1 µg	-0.849	-0.609	-0.24		-0.1945
		19	PAN 10 µg	-1.901	-0.498	-1.403		26	PAN 10 µg	-1.798	-0.609	-1.189		-1.296
		18	PAN 20 µg	-1.898	-0.498	-1.4		25	PAN 20 µg	-1.612	-0.609	-1.003		-1.2015
		21	PAN 40 µg	-3.047	-0.498	-2.549		28	PAN 40 µg	-2.961	-0.609	-2.352		-2.4505
		17	PAN 50 µg	-3.169	-0.498	-2.671		24	PAN 50 µg	-2.582	-0.609	-1.973		-2.322
	wild-type #23	44	n-hexane	-0.727	-0.727	0		51	n-hexane	-0.758	-0.758	0		-0.7425
		48	PAN 1 µg	-1.43	-0.727	-0.703		55	PAN 1 µg	-0.952	-0.758	-0.194		-0.4485
		47	PAN 10 µg	-2.898	-0.727	-2.171		54	PAN 10 µg	-2.86	-0.758	-2.102		-2.1365
		46	PAN 20 µg	-3.623	-0.727	-2.896		53	PAN 20 µg	-3.297	-0.758	-2.539		-2.7175
		49	PAN 40 µg	-4.738	-0.727	-4.011		56	PAN 40 µg	-4.841	-0.758	-4.083		-4.047
		45	PAN 50 µg	-5.275	-0.727	-4.548		52	PAN 50 µg	-5.006	-0.758	-4.248		-4.398
	Animal	# Stimulus	Stimulus 1	Amplitude 1 [mV]	Amplitude 1 n-hexane [mV]	Amplitude 1 minus n-hexane 1 [mV]		# Stimulus	Stimulus 2	Amplitude 2 [mV]	Amplitude 2 n-hexane [mV]	Amplitude 2 minus n-hexane 2 [mV]		Mean
	SNMP1-/- #1	16	n-hexane	-0.434	-0.434	0		23	n-hexane	-0.464	-0.464	0		-0.449
		17	PAN 1 µg	-0.725	-0.434	-0.291		24	PAN 1 µg	-0.771	-0.464	-0.307		-0.299
		18	PAN 20 µg	-2.734	-0.434	-2.3		25	PAN 20 µg	-1.61	-0.464	-1.146		-1.723
		19	PAN 50 µg	-3.009	-0.434	-2.575		26	PAN 50 µg	-2.424	-0.464	-1.96		-2.2675
		20	PAN 75 µg	-2.759	-0.434	-2.325		27	PAN 75 µg	-1.943	-0.464	-1.479		-1.902
		21	PAN 100 µg	-2.811	-0.434	-2.377		28	PAN 100 µg	-2.229	-0.464	-1.765		-2.071
	SNMP1-/- #2	44	n-hexane	-0.577	-0.577	0		51	n-hexane	-0.397	-0.397	0		-0.487
		45	PAN 1 µg	-0.771	-0.577	-0.194		52	PAN 1 µg	-0.424	-0.397	-0.027		-0.1105
		46	PAN 20 µg	-2.467	-0.577	-1.89		53	PAN 20 µg	-1.299	-0.397	-0.902		-1.396
		47	PAN 50 µg	-2.833	-0.577	-2.256		54	PAN 50 µg	-2.103	-0.397	-1.706		-1.981
		48	PAN 75 µg	-2.559	-0.577	-1.982		55	PAN 75 µg	-1.631	-0.397	-1.234		-1.608
		49	PAN 100 µg	-2.544	-0.577	-1.967		56	PAN 100 µg	-1.823	-0.397	-1.426		-1.6965
	SNMP1-/- #3	58	n-hexane	-0.557	-0.557	0		65	n-hexane	-0.357	-0.357	0		-0.457
		59	PAN 1 µg	-0.803	-0.557	-0.246		66	PAN 1 µg	-0.807	-0.357	-0.45		-0.348
		60	PAN 20 µg	-1.299	-0.557	-0.742		67	PAN 20 µg	-1.669	-0.357	-1.312		-1.027
		61	PAN 50 µg	-2.576	-0.557	-2.019		68	PAN 50 µg	-2.622	-0.357	-2.265		-2.142
		62	PAN 75 µg	-3.232	-0.557	-2.675		69	PAN 75 µg	-2.599	-0.357	-2.242		-2.4585
		63	PAN 100 µg	-3.462	-0.557	-2.905		70	PAN 100 µg	-2.614	-0.357	-2.257		-2.581
	SNMP1-/- #4	2	n-hexane	-0.502	-0.502	0		9	n-hexane	-0.342	-0.342	0		-0.422
		7	PAN 1 µg	-0.647	-0.502	-0.145		14	PAN 1 µg	-0.647	-0.342	-0.305		-0.225
		6	PAN 20 µg	-2.197	-0.502	-1.695		13	PAN 20 µg	-1.642	-0.342	-1.3		-1.4975
		5	PAN 50 µg	-3.015	-0.502	-2.513		12	PAN 50 µg	-2.195	-0.342	-1.853		-2.183
		4	PAN 75 µg	-2.847	-0.502	-2.345		11	PAN 75 µg	-2.46	-0.342	-2.118		-2.2315
		3	PAN 100 µg	-3.342	-0.502	-2.84		10	PAN 100 µg	-2.202	-0.342	-1.86		-2.35
	SNMP1-/- #5	30	n-hexane	-0.512	-0.512	0		37	n-hexane	-0.325	-0.325	0		-0.4185
		35	PAN 1 µg	-0.538	-0.512	-0.026		42	PAN 1 µg	-0.660	-0.325	-0.335		-0.1805
		34	PAN 20 µg	-1.854	-0.512	-1.342		41	PAN 20 µg	-1.448	-0.325	-1.123		-1.2325
		33	PAN 50 µg	-2.29	-0.512	-1.778		40	PAN 50 µg	-1.857	-0.325	-1.532		-1.655
		32	PAN 75 µg	-2.614	-0.512	-2.102		39	PAN 75 µg	-1.654	-0.325	-1.329		-1.7155
		31	PAN 100 µg	-2.532	-0.512	-2.02		38	PAN 100 µg	-2.286	-0.325	-1.961		-1.9905
	SNMP1-/- #6	58	n-hexane	-0.683	-0.683	0		65	n-hexane	-0.674	-0.674	0		-0.6785
		63	PAN 1 µg	-1.187	-0.683	-0.504		70	PAN 1 µg	-0.899	-0.674	-0.225		-0.3645
		62	PAN 20 µg	-2.706	-0.683	-2.023		69	PAN 20 µg	-2.544	-0.674	-1.87		-1.9465
		61	PAN 50 µg	-4.029	-0.683	-3.346		68	PAN 50 µg	-3.462	-0.674	-2.788		-3.067
		60	PAN 75 µg	-3.992	-0.683	-3.309		67	PAN 75 µg	-3.724	-0.674	-3.05		-3.1795
		59	PAN 100 µg	-4.173	-0.683	-3.49		66	PAN 100 µg	-4.04	-0.674	-3.366		-3.428
	SNMP1-/- #7	86	n-hexane	-0.748	-0.748	0		93	n-hexane	-0.626	-0.626	0		-0.687
		88	PAN 1 µg	-1.137	-0.748	-0.389		95	PAN 1 µg	-1.103	-0.626	-0.477		-0.433
		91	PAN 20 µg	-2.864	-0.748	-2.116		98	PAN 20 µg	-2.384	-0.626	-1.758		-1.937
		87	PAN 50 µg	-3.304	-0.748	-2.556		94	PAN 50 µg	-3.333	-0.626	-2.707		-2.6315
		89	PAN 75 µg	-3.726	-0.748	-2.978		96	PAN 75 µg	-3.491	-0.626	-2.865		-2.9215
		90	PAN 100 µg	-3.764	-0.748	-3.016		97	PAN 100 µg	-3.178	-0.626	-2.552		-2.784
	SNMP1-/- #8	16	n-hexane	-0.331	-0.331	0		23	n-hexane	-0.308	-0.308	0		-0.3195
		18	PAN 1 µg	-0.319	-0.331	0.012		25	PAN 1 µg	-0.424	-0.308	-0.116		-0.052
		21	PAN 20 µg	-1.755	-0.331	-1.424		28	PAN 20 µg	-1.512	-0.308	-1.204		-1.314
		17	PAN 50 µg	-2.365	-0.331	-2.034		24	PAN 50 µg	-1.953	-0.308	-1.645		-1.8395
		19	PAN 75 µg	-2.199	-0.331	-1.868		26	PAN 75 µg	-2.061	-0.308	-1.753		-1.8105
		20	PAN 100 µg	-2.34	-0.331	-2.009		27	PAN 100 µg	-1.825	-0.308	-1.517		-1.763
	SNMP1-/- #9	44	n-hexane	-0.531	-0.531	0		51	n-hexane	-0.695	-0.695	0		-0.613
		46	PAN 1 µg	-0.891	-0.531	-0.36		53	PAN 1 µg	-0.977	-0.695	-0.282		-0.321
		49	PAN 20 µg	-2.755	-0.531	-2.224		56	PAN 20 µg	-2.309	-0.695	-1.614		-1.919
		45	PAN 50 µg	-2.994	-0.531	-2.463		52	PAN 50 µg	-2.839	-0.695	-2.144		-2.3035
		47	PAN 75 µg	-2.843	-0.531	-2.312		54	PAN 75 µg	-2.567	-0.695	-1.872		-2.092
		48	PAN 100 µg	-4.044	-0.531	-3.513		55	PAN 100 µg	-2.675	-0.695	-1.98		-2.7465
	SNMP1-/- #10	72	n-hexane	-0.636	-0.636	0		79	n-hexane	-0.828	-0.828	0		-0.732
		75	PAN 1 µg	-1.899	-0.636	-1.263		82	PAN 1 µg	-1.055	-0.828	-0.227		-0.745
		73	PAN 20 µg	-3.787	-0.636	-3.151		80	PAN 20 µg	-2.868	-0.828	-2.04		-2.5955
		76	PAN 50 µg	-4.347	-0.636	-3.711		83	PAN 50 µg	-2.934	-0.828	-2.106		-2.9085
		77	PAN 75 µg	-3.998	-0.636	-3.362		84	PAN 75 µg	-2.786	-0.828	-1.958		-2.66
		74	PAN 100 µg	-5.121	-0.636	-4.485		81	PAN 100 µg	-3.981	-0.828	-3.153		-3.819
	SNMP1-/- #11	2	n-hexane	-0.445	-0.445	0		9	n-hexane	-0.270	-0.270	0		-0.3575
		5	PAN 1 µg	-0.708	-0.445	-0.263		12	PAN 1 µg	-0.773	-0.270	-0.503		-0.383
		3	PAN 20 µg	-2.567	-0.445	-2.122		10	PAN 20 µg	-2.174	-0.270	-1.904		-2.013
		6	PAN 50 µg	-3.251	-0.445	-2.806		13	PAN 50 µg	-2.201	-0.270	-1.931		-2.3685
		7	PAN 75 µg	-3.016	-0.445	-2.571		14	PAN 75 µg	-2.774	-0.270	-2.504		-2.5375
		4	PAN 100 µg	-3.175	-0.445	-2.73		11	PAN 100 µg	-2.898	-0.270	-2.628		-2.679
	SNMP1-/- #12	30	n-hexane	-0.527	-0.527	0		37	n-hexane	-0.508	-0.508	0		-0.5175
		33	PAN 1 µg	-0.904	-0.527	-0.377		40	PAN 1 µg	-0.679	-0.508	-0.171		-0.274
		31	PAN 20 µg	-2.893	-0.527	-2.366		38	PAN 20 µg	-2.101	-0.508	-1.593		-1.9795
		34	PAN 50 µg	-3.386	-0.527	-2.859		41	PAN 50 µg	-2.141	-0.508	-1.633		-2.246
		35	PAN 75 µg	-3.32	-0.527	-2.793		42	PAN 75 µg	-2.204	-0.508	-1.696		-2.2445
		32	PAN 100 µg	-3.36	-0.527	-2.833		39	PAN 100 µg	-2.424	-0.508	-1.916		-2.3745
	SNMP1-/- #13	16	n-hexane	-0.596	-0.596	0		23	n-hexane	-0.479	-0.479	0		-0.5375
		17	PAN 1 µg	-1.387	-0.596	-0.791		24	PAN 1 µg	-1.045	-0.479	-0.566		-0.6785
		18	PAN 10 µg	-2.105	-0.596	-1.509		25	PAN 10 µg	-2.119	-0.479	-1.64		-1.5745
		19	PAN 20 µg	-2.536	-0.596	-1.94		26	PAN 20 µg	-2.098	-0.479	-1.619		-1.7795
		20	PAN 40 µg	-3.457	-0.596	-2.861		27	PAN 40 µg	-3.401	-0.479	-2.922		-2.8915
		21	PAN 50 µg	-3.461	-0.596	-2.865		28	PAN 50 µg	-2.906	-0.479	-2.427		-2.646
	SNMP1-/- #14	44	n-hexane	-1.015	-1.015	0		51	n-hexane	-0.716	-0.716	0		-0.8655
		45	PAN 1 µg	-1.358	-1.015	-0.343		52	PAN 1 µg	-0.862	-0.716	-0.146		-0.2445
		46	PAN 10 µg	-2.62	-1.015	-1.605		53	PAN 10 µg	-2.492	-0.716	-1.776		-1.6905
		47	PAN 20 µg	-3.703	-1.015	-2.688		54	PAN 20 µg	-2.467	-0.716	-1.751		-2.2195
		48	PAN 40 µg	-4.621	-1.015	-3.606		55	PAN 40 µg	-3.771	-0.716	-3.055		-3.3305
		49	PAN 50 µg	-4.459	-1.015	-3.444		56	PAN 50 µg	-3.003	-0.716	-2.287		-2.8655
	SNMP1-/- #15	16	n-hexane	-0.557	-0.557	0		23	n-hexane	-0.428	-0.428	0		-0.4925
		21	PAN 1 µg	-0.882	-0.557	-0.325		28	PAN 1 µg	-0.470	-0.428	-0.042		-0.1835
		20	PAN 10 µg	-2.138	-0.557	-1.581		27	PAN 10 µg	-1.286	-0.428	-0.858		-1.2195
		19	PAN 20 µg	-2.424	-0.557	-1.867		26	PAN 20 µg	-1.871	-0.428	-1.443		-1.655
		18	PAN 40 µg	-3.56	-0.557	-3.003		25	PAN 40 µg	-1.976	-0.428	-1.548		-2.2755
		17	PAN 50 µg	-3.584	-0.557	-3.027		24	PAN 50 µg	-2.288	-0.428	-1.86		-2.4435
	SNMP1-/- #16	44	n-hexane	-0.615	-0.615	0		51	n-hexane	-0.470	-0.470	0		-0.5425
		49	PAN 1 µg	-0.916	-0.615	-0.301		56	PAN 1 µg	-0.622	-0.470	-0.152		-0.2265
		48	PAN 10 µg	-2.222	-0.615	-1.607		55	PAN 10 µg	-1.539	-0.470	-1.069		-1.338
		47	PAN 20 µg	-2.597	-0.615	-1.982		54	PAN 20 µg	-1.871	-0.470	-1.401		-1.6915
		46	PAN 40 µg	-3.617	-0.615	-3.002		53	PAN 40 µg	-2.631	-0.470	-2.161		-2.5815
		45	PAN 50 µg	-3.876	-0.615	-3.261		52	PAN 50 µg	-3.049	-0.470	-2.579		-2.92
	SNMP1-/- #17	72	n-hexane	-0.653	-0.653	0		79	n-hexane	-0.554	-0.554	0		-0.6035
		74	PAN 1 µg	-1.213	-0.653	-0.56		81	PAN 1 µg	-1.16	-0.554	-0.606		-0.583
		77	PAN 10 µg	-2.039	-0.653	-1.386		84	PAN 10 µg	-1.993	-0.554	-1.439		-1.4125
		73	PAN 20 µg	-3.157	-0.653	-2.504		80	PAN 20 µg	-1.936	-0.554	-1.382		-1.943
		75	PAN 40 µg	-3.899	-0.653	-3.246		82	PAN 40 µg	-3.382	-0.554	-2.828		-3.037
		76	PAN 50 µg	-3.525	-0.653	-2.872		83	PAN 50 µg	-3.325	-0.554	-2.771		-2.8215
	SNMP1-/- #18	16	n-hexane	-0.550	-0.550	0		23	n-hexane	-0.569	-0.569	0		-0.5595
		18	PAN 1 µg	-1.068	-0.550	-0.518		25	PAN 1 µg	-1.013	-0.569	-0.444		-0.481
		21	PAN 10 µg	-2.572	-0.550	-2.022		28	PAN 10 µg	-2.395	-0.569	-1.826		-1.924
		17	PAN 20 µg	-3.501	-0.550	-2.951		24	PAN 20 µg	-3.262	-0.569	-2.693		-2.822
		19	PAN 40 µg	-3.6	-0.550	-3.05		26	PAN 40 µg	-3.392	-0.569	-2.823		-2.9365
		20	PAN 50 µg	-3.558	-0.550	-3.008		27	PAN 50 µg	-3.527	-0.569	-2.958		-2.983
	SNMP1-/- #19	44	n-hexane	-0.430	-0.430	0		51	n-hexane	-0.510	-0.510	0		-0.47
		47	PAN 1 µg	-1.133	-0.430	-0.703		54	PAN 1 µg	-0.941	-0.510	-0.431		-0.567
		45	PAN 10 µg	-3.114	-0.430	-2.684		52	PAN 10 µg	-2.088	-0.510	-1.578		-2.131
		48	PAN 20 µg	-3.384	-0.430	-2.954		55	PAN 20 µg	-2.3	-0.510	-1.79		-2.372
		49	PAN 40 µg	-3.485	-0.430	-3.055		56	PAN 40 µg	-2.616	-0.510	-2.106		-2.5805
		46	PAN 50 µg	-4.151	-0.430	-3.721		53	PAN 50 µg	-4.105	-0.510	-3.595		-3.658
	SNMP1-/- #20	2	n-hexane	-0.442	-0.442	0		9	n-hexane	-0.451	-0.451	0		-0.4465
		5	PAN 1 µg	-0.636	-0.442	-0.194		12	PAN 1 µg	-0.712	-0.451	-0.261		-0.2275
		3	PAN 10 µg	-2.511	-0.442	-2.069		10	PAN 10 µg	-2.26	-0.451	-1.809		-1.939
		6	PAN 20 µg	-2.473	-0.442	-2.031		13	PAN 20 µg	-2.296	-0.451	-1.845		-1.938
		7	PAN 40 µg	-3.112	-0.442	-2.67		14	PAN 40 µg	-3.045	-0.451	-2.594		-2.632
		4	PAN 50 µg	-3.302	-0.442	-2.86		11	PAN 50 µg	-2.252	-0.451	-1.801		-2.3305
	SNMP1-/- #21	30	n-hexane	-0.605	-0.605	0		37	n-hexane	-0.496	-0.496	0		-0.5505
		34	PAN 1 µg	-0.641	-0.605	-0.036		41	PAN 1 µg	-0.628	-0.496	-0.132		-0.084
		33	PAN 10 µg	-1.915	-0.605	-1.31		40	PAN 10 µg	-1.922	-0.496	-1.426		-1.368
		32	PAN 20 µg	-2.016	-0.605	-1.411		39	PAN 20 µg	-1.838	-0.496	-1.342		-1.3765
		35	PAN 40 µg	-4.032	-0.605	-3.427		42	PAN 40 µg	-2.473	-0.496	-1.977		-2.702
		31	PAN 50 µg	-3.11	-0.605	-2.505		38	PAN 50 µg	-3.013	-0.496	-2.517		-2.511
	SNMP1-/- #22	58	n-hexane	-0.441	-0.441	0		65	n-hexane	-0.348	-0.348	0		-0.3945
		62	PAN 1 µg	-0.721	-0.441	-0.28		69	PAN 1 µg	-0.476	-0.348	-0.128		-0.204
		61	PAN 10 µg	-1.541	-0.441	-1.1		68	PAN 10 µg	-1.583	-0.348	-1.235		-1.1675
		60	PAN 20 µg	-1.634	-0.441	-1.193		67	PAN 20 µg	-1.623	-0.348	-1.275		-1.234
		63	PAN 40 µg	-2.082	-0.441	-1.641		70	PAN 40 µg	-2.227	-0.348	-1.879		-1.76
		59	PAN 50 µg	-2.784	-0.441	-2.343		66	PAN 50 µg	-2.288	-0.348	-1.94		-2.1415
