# Supplementary material for: SNMP1 is critical for sensitive detection of the desert locust aromatic courtship inhibition pheromone phenylacetonitrile
Source: BMC Biol. 2024 Jul 8;22:150. doi: 10.1186/s12915-024-01941-x (PMC11229289; doi:10.1186/s12915-024-01941-x)
Supplement: Supplementary file 12 — Additional file 12:Tab. S4. Dataset of the SSR experiments with PAN [file 12915_2024_1941_MOESM12_ESM.xlsx]

## Sheet: SSR PAN (Fig. 5)
induced spikes (0.55 s window) = number of spikes before stimulation (0.55 s window) were subtracted from the number of spikes after stimulation (0.55 s window)
wild-type
	delta #1	delta #2	delta #3	delta #4	delta #5	delta #6	delta #7	delta #8	delta #9	delta #10	delta #11	delta #12	delta #13	delta #14	delta #15	delta #16	delta #17	delta #18	delta #19	delta #20	delta #21	delta #22	delta #23	delta #24	delta #25	delta #26	delta #27	delta #28	delta #29	delta #30	delta #31	delta #32	delta #33	delta #34	delta #35	delta #36	delta #37	delta #38	delta #39	delta #40	delta #41	delta #42
DMSO	9	17	10	6	20	13	-12	-7	5	4	-1	-7	4	17	11	21	-3	10	18	25	34	5	26	19	27	3	4	13	6	11	6	1	12	16	17	2	16	13	11	3	3	12
PAN (1:1000)	35	21	27	8	5	26	15	34	26	23	4	34	28	6	14	14	7	-7	7	17	29	32	17	35	33	29	25	20	21	16	9	29	9	-1	15	9	37	16	13	3	-2	9
PAN (1:100)	41	50	56	51	59	57	35	18	54	39	39	33	29	42	28	38	38	50	25	32	31	51	37	59	44	16	50	38	41	29	13	29	58	22	22	40	47	25	28	20	13	6
PAN (1:10)	49	65	46	77	86	51	68	65	69	67	47	40	27	44	49	44	40	66	37	46	58	47	58	63	55	37	63	50	72	46	37	44	59	37	52	47	51	47	55	52	56	21
SNMP1-/-
	delta #1	delta #2	delta #3	delta #4	delta #5	delta #6	delta #7	delta #8	delta #9	delta #10	delta #11	delta #12	delta #13	delta #14	delta #15	delta #16	delta #17	delta #18	delta #19	delta #20	delta #21	delta #22	delta #23	delta #24	delta #25	delta #26	delta #27	delta #28	delta #29	delta #30	delta #31	delta #32	delta #33	delta #34	delta #35	delta #36	delta #37	delta #38	delta #39	delta #40	delta #41	delta #42	delta #43	delta #44
DMSO	17	17	5	23	45	13	13	5	18	18	13	27	4	9	13	12	14	18	19	9	23	-2	5	16	20	1	28	22	28	16	6	6	-11	2	-6	1	13	3	16	-3	2	12	7	-4
PAN (1:1000)	22	-1	24	29	40	15	20	14	4	27	27	21	9	38	0	25	15	11	21	38	9	9	20	17	30	19	14	27	34	31	9	14	3	12	-8	9	1	2	17	8	9	7	6	2
PAN (1:100)	27	22	35	27	54	30	33	5	21	47	44	34	26	37	31	34	31	10	22	58	20	35	41	26	44	49	39	21	41	33	25	6	11	43	3	23	35	10	14	28	4	21	32	33
PAN (1:10)	59	51	51	33	68	52	59	23	37	38	48	44	45	55	54	52	56	31	57	48	28	55	45	30	42	62	64	47	39	38	57	56	40	33	46	56	38	44	41	56	22	43	55	55
induced spikes minus number of DMSO-induced spikes
																																															spikes per 0.55 seconds:
wild-type
	Δ #1-Δ DMSO	#2	#3	#4	#5	#6	#7	#8	#9	#10	#11	#12	#13	#14	#15	#16	#17	#18	#19	#20	#21	#22	#23	#24	#25	#26	#27	#28	#29	#30	#31	#32	#33	#34	#35	#36	#37	#38	#39	#40	#41	#42					Stimulus	MEAN	SDEV
PAN (1:1000)	26	4	17	2	-15	13	27	41	21	19	5	41	24	-11	3	-7	10	-17	-11	-8	-5	27	-9	16	6	26	21	7	15	5	3	28	-3	-17	-2	7	21	3	2	0	-5	-3					PAN (1:1000)	7.78571	15.0244
PAN (1:100)	32	33	46	45	39	44	47	25	49	35	40	40	25	25	17	17	41	40	7	7	-3	46	11	40	17	13	46	25	35	18	7	28	46	6	5	38	31	12	17	17	10	-6					PAN (1:100)	26.5	15.5787
PAN (1:10)	40	48	36	71	66	38	80	72	64	63	48	47	23	27	38	23	43	56	19	21	24	42	32	44	28	34	59	37	66	35	31	43	47	21	35	45	35	34	44	49	53	9					PAN (1:10)	42.1429	16.0921
SNMP1-/-																																															spikes per 0.55 seconds:
	Δ #1-Δ DMSO	#2	#3	#4	#5	#6	#7	#8	#9	#10	#11	#12	#13	#14	#15	#16	#17	#18	#19	#20	#21	#22	#23	#24	#25	#26	#27	#28	#29	#30	#31	#32	#33	#34	#35	#36	#37	#38	#39	#40	#41	#42	#43	#44			Stimulus	MEAN	SDEV
PAN (1:1000)	5	-18	19	6	-5	2	7	9	-14	9	14	-6	5	29	-13	13	1	-7	2	29	-14	11	15	1	10	18	-14	5	6	15	3	8	14	10	-2	8	-12	-1	1	11	7	-5	-1	6			PAN (1:1000)	4.25	10.7641
PAN (1:100)	10	5	30	4	9	17	20	0	3	29	31	7	22	28	18	22	17	-8	3	49	-3	37	36	10	24	48	11	-1	13	17	19	0	22	41	9	22	22	7	-2	31	2	9	25	37			PAN (1:100)	17.0909	14.1089
PAN (1:10)	42	34	46	10	23	39	46	18	19	20	35	17	41	46	41	40	42	13	38	39	5	57	40	14	22	61	36	25	11	22	51	50	51	31	52	55	25	41	25	59	20	31	48	59			PAN (1:10)	35	15.041
[truncated: 12 more columns]
