# Supplementary material for: SNMP1 is critical for sensitive detection of the desert locust aromatic courtship inhibition pheromone phenylacetonitrile
Source: BMC Biol. 2024 Jul 8;22:150. doi: 10.1186/s12915-024-01941-x (PMC11229289; doi:10.1186/s12915-024-01941-x)
Supplement: Supplementary file 13 — Additional file 13: Tab. S5. Datasets of the calcium imaging experiments [file 12915_2024_1941_MOESM13_ESM.xlsx]

## Sheet:  TimeCourseData (Fig. 6D, 6G)
Strain	Stimulus	Animal	0	1	2	3	4	5	6	7	8	9	10	11	12	13	14	15	16	17	18	19	20	21	22	23	24
WT	LIN1	1	-1.8419	-1.49253	-0.871425	-0.315752	0.325613	0.419093	0.544811	0.0923131	-0.223506	-0.413618	0.614617	2.17985	3.49728	3.477	2.76175	1.80561	1.24191	0.780421	0.543059	0.124181	-0.0664892	-0.370628	-0.416847	-0.51805	-0.450315
WT	LIN1	2	0.354853	0.301558	0.4774	0.695168	-0.252657	-0.590922	-0.727556	0.356743	0.137679	0.233134	0.755137	1.7752	2.79271	2.92343	3.07245	3.19864	3.32879	3.6968	3.97658	4.43872	4.5287	4.45605	4.49057	4.29688	3.98746
WT	LIN1	3	1.59478	1.35153	1.05149	0.664603	0.405042	0.0933181	-0.0636985	-0.126735	0.0161609	0.174272	0.7659	1.70816	2.68819	3.22857	3.26312	2.95006	2.62593	2.14831	1.85213	1.5552	1.15635	0.898999	0.532358	0.372576	0.0919619
WT	LIN1	4	-0.302256	-0.178473	-0.0218093	-0.0896395	0.026867	0.122494	0.0362859	-0.0975651	-0.106645	0.167924	0.76678	1.35697	1.74688	1.68915	1.47033	1.44057	1.57832	1.77597	2.02122	2.21242	2.23805	2.09407	1.93586	2.18165	2.4655
WT	LIN1	5	0.0416848	-0.0427222	-0.140342	-0.0462697	0.0697369	0.195327	0.108315	-0.0834617	-0.176211	0.151358	1.15103	1.93772	2.15484	1.59689	0.904276	0.467438	0.145152	0.134741	0.0404597	-0.0592672	-0.193368	-0.229908	-0.160272	-0.127081	-0.084553
WT	LIN1	6	0.143578	0.244896	0.360533	0.474563	0.461977	0.282397	0.146457	-0.0988264	-0.0835547	0.0359244	1.27215	2.61397	4.09754	4.36251	4.15364	3.4501	2.67193	1.96232	1.28541	0.733979	0.175986	-0.280697	-0.735291	-0.997414	-1.1371
Strain	Stimulus	Animal	0	1	2	3	4	5	6	7	8	9	10	11	12	13	14	15	16	17	18	19	20	21	22	23	24
WT	LIN2	1	-0.468002	-0.324448	-0.0947279	-0.0236861	0.240571	0.109392	0.227656	-0.00368253	0.0166413	-0.240615	1.35467	3.22482	5.1468	5.14792	4.56266	3.66195	2.94844	2.37832	1.80118	0.870926	0.252658	-0.436001	-0.371267	-0.655248	-0.576234
WT	LIN2	2	-0.846612	-0.846748	0.751171	2.64744	2.08503	0.603202	-0.832301	0.0595501	-0.0798649	0.852616	1.34143	2.15069	2.15329	2.0546	1.99679	1.46734	1.18308	1.20489	1.25356	1.75689	1.67673	2.12217	1.93745	2.33655	2.3728
WT	LIN2	3	0.469546	0.278082	0.053518	-0.0445987	-0.0702728	-0.0100505	-0.174758	-0.107017	-0.0175921	0.299367	0.63935	1.41375	2.34195	2.76579	2.65643	2.17962	1.99171	1.60435	1.22716	0.744245	0.404884	0.0745323	-0.265739	-0.520913	-0.633675
WT	LIN2	4	-0.977345	-0.686377	-0.719478	-0.630624	-0.383564	-0.0172663	0.109679	-0.110581	-0.016921	0.0178226	0.4476	0.876891	1.21554	1.15594	0.933668	0.799347	1.02867	1.37148	1.8861	2.23389	2.42164	2.55611	2.3246	2.42543	2.34746
WT	LIN2	5	-0.339907	-0.243052	-0.0654489	0.0224029	0.0886195	0.0875027	0.0725413	-0.00165737	-0.111245	0.0403614	1.12276	2.0645	2.33695	1.46014	0.545985	0.0188424	-0.255373	-0.36303	-0.450919	-0.548408	-0.547615	-0.526891	-0.411656	-0.382734	-0.338278
WT	LIN2	6	-0.48203	-0.240453	0.0539269	0.150652	0.236113	0.14739	0.0736832	-0.00738302	-0.00561085	-0.0606893	0.886023	2.04717	3.26471	3.44594	3.24994	2.65798	1.98015	1.43928	1.08939	0.677211	0.287809	0.0391659	-0.059583	-0.0670943	-0.081679
Strain	Stimulus	Animal	0	1	2	3	4	5	6	7	8	9	10	11	12	13	14	15	16	17	18	19	20	21	22	23	24
WT	PAN1	1	-1.88008	-1.90134	-1.76161	-1.14287	-0.458146	0.00791918	0.29371	0.127959	-0.0733339	-0.348336	-0.404945	0.698893	1.98762	3.06672	3.07616	2.82275	2.7598	2.74895	2.65898	2.22107	1.60288	1.0644	0.844234	0.70659	0.664194
WT	PAN1	2	1.19293	0.938282	0.643922	0.894278	-0.161302	-0.0659752	-0.19234	0.780213	-0.0547289	-0.533145	-0.348616	0.345995	0.929594	0.453433	-0.0627596	-0.639569	-0.983449	-0.894695	-1.06831	-0.99036	-1.00995	-0.830371	-0.728912	-0.484863	-0.205509
WT	PAN1	3	0.528347	0.252039	-0.088697	-0.291921	-0.30805	-0.0905051	-0.0837358	0.0229421	-0.0372197	0.0980133	0.117387	0.579575	1.17071	1.76358	1.78975	1.51252	1.26142	0.967656	0.788974	0.547459	0.321744	-0.0123154	-0.199087	-0.337095	-0.374392
WT	PAN1	4	-0.775774	-0.61266	-0.425715	-0.249259	-0.272695	-0.478293	-0.521643	-0.319799	0.129759	0.711683	1.56713	2.48206	3.13962	3.41532	3.52189	3.54496	3.69209	3.86473	4.17406	4.35639	4.52254	4.44145	4.25573	4.13982	4.09518
WT	PAN1	5	0.919317	0.723476	0.538988	0.568726	0.529788	0.481524	0.216718	0.00974788	-0.180441	-0.0460253	0.621291	1.20899	1.42214	0.998842	0.575088	0.220842	-0.0849471	-0.301671	-0.564938	-0.742638	-0.854155	-0.858003	-0.865337	-0.971724	-1.02259
WT	PAN1	6	-0.413806	-0.25657	-0.0912483	-0.0703385	-0.0619708	-0.161259	-0.0747019	-0.0539094	0.0888628	0.0397485	0.557815	1.33487	2.02735	1.96366	1.47174	0.876563	0.429689	0.124014	0.0123946	-0.134613	-0.310971	-0.37438	-0.429158	-0.451582	-0.526318
Strain	Stimulus	Animal	0	1	2	3	4	5	6	7	8	9	10	11	12	13	14	15	16	17	18	19	20	21	22	23	24
WT	PAN2	1	-1.24149	-1.32982	-0.905898	-0.77936	-0.315353	-0.447257	-0.106433	-0.0841934	0.0749018	0.115725	0.462002	1.3458	2.26028	3.01913	3.23744	3.35147	3.34405	3.16251	2.6074	2.11111	1.77308	1.60462	1.81914	1.8399	2.02869
WT	PAN2	2	-0.543809	-0.697013	-0.66419	-0.433259	-0.922078	-0.987182	-1.07467	0.178141	0.178181	0.718349	0.742329	1.53196	2.41551	3.03643	3.3111	3.04793	2.79822	2.7496	2.29988	1.91706	1.95177	2.39666	3.01951	3.35281	3.5565
WT	PAN2	3	0.860943	0.511504	0.244892	-0.0451893	0.13246	0.114223	-0.142849	-0.321032	-0.0587033	0.522585	0.921167	1.28935	1.86129	2.36326	2.54617	2.17051	2.06432	1.80631	1.45597	1.1394	0.824877	0.893883	0.802008	0.899735	0.927829
WT	PAN2	4	-0.499393	-0.309894	-0.0847699	0.11599	0.116877	0.0746554	-0.134838	-0.0987568	-0.0779617	0.311556	1.10991	2.16845	3.03969	3.37846	3.5653	3.68913	4.00665	4.22326	4.61324	5.04698	5.48846	5.73088	5.70369	5.67197	5.63098
WT	PAN2	5	-0.0107105	0.194532	0.36358	0.43085	0.482346	0.340167	0.120585	-0.126006	-0.147537	0.152958	1.39276	2.75765	3.28242	2.30301	0.765188	-0.427015	-1.27154	-1.54612	-1.62126	-1.43033	-1.27972	-0.983715	-0.730967	-0.524664	-0.430976
WT	PAN2	6	-0.222382	-0.281752	-0.218812	-0.0979113	0.0830372	-0.000324867	-0.0487964	-0.145122	0.0467262	0.147192	0.70652	1.42242	2.07926	2.05399	1.48004	0.759457	0.208174	-0.157972	-0.243346	-0.366391	-0.49064	-0.649731	-0.868699	-0.93782	-0.97998
Strain	Stimulus	Animal	0	1	2	3	4	5	6	7	8	9	10	11	12	13	14	15	16	17	18	19	20	21	22	23	24
SNMP1-/-	LIN1	1	0.972152	1.45267	1.36559	0.654417	0.0809764	0.00557247	-0.13211	-0.07566	0.0568071	0.150963	0.576558	0.97079	1.62413	1.48455	1.06998	0.545514	-0.121235	-0.465609	-0.692532	-0.451483	-0.552999	-0.802993	-1.03029	-0.702959	-0.27129
SNMP1-/-	LIN1	2	0.717449	0.577123	0.466913	0.412952	0.377783	0.175099	0.0129603	-0.0696976	-0.0928183	0.149556	0.997138	2.21711	3.07888	3.173	2.7761	2.39156	2.00352	1.68953	1.40945	1.08286	0.848859	0.643044	0.635889	0.648196	0.691337
SNMP1-/-	LIN1	3	0.0763685	-0.160969	-0.228543	-0.356872	-0.141158	-0.229529	-0.0912168	-0.076572	0.0515087	0.11628	1.52457	3.24928	4.78382	4.75755	3.79616	3.00745	2.11498	2.04818	1.39302	1.25891	0.884582	0.985622	0.759991	0.705101	0.652176
SNMP1-/-	LIN1	4	0.538899	0.46633	0.594289	0.759903	0.712367	0.527516	0.0574007	-0.191265	-0.172178	0.306043	1.36381	2.40307	3.30784	3.40592	3.10095	2.70749	2.61547	2.52667	2.41835	2.23312	2.15121	1.98331	2.02063	1.9723	2.02029
SNMP1-/-	LIN1	5	0.865871	1.11473	1.38109	1.00499	0.60298	0.0847595	-0.293671	0.209998	0.115475	-0.0318017	0.934557	3.09022	5.02606	5.03088	4.68556	3.89179	3.27126	2.41234	2.23407	1.73501	1.055	1.54778	1.64102	2.09575	1.5151
SNMP1-/-	LIN1	6	-0.109037	-0.0262709	0.0358402	-0.0720631	-0.0580143	-0.0160147	0.0946998	0.0936724	-0.0562772	-0.132095	0.271079	1.1006	1.985	2.39801	2.39933	2.36339	2.11589	1.99478	1.86831	1.95856	1.91947	1.74439	1.50911	1.28579	1.15716
SNMP1-/-	LIN1	7	-1.5679	-1.05507	-0.778446	-0.292792	-0.564014	-0.670107	-0.503184	-0.430329	0.00642059	0.927092	3.74695	6.1956	6.89386	5.64492	4.44506	4.35071	3.79695	3.33908	2.45575	2.7641	3.16805	3.68036	3.73866	3.50459	3.38938
SNMP1-/-	LIN1	8	-0.474476	-0.581892	-0.631389	-0.810908	-0.763058	-0.62207	-0.249914	-0.0257736	0.0858389	0.189849	0.862456	1.91879	3.07928	3.58474	3.71584	3.61754	3.44112	3.05009	2.44439	2.02973	1.85238	1.781	1.62069	1.3642	1.22203
SNMP1-/-	LIN1	9	-0.252126	-0.438905	-0.69719	-1.33428	-1.29824	-0.993126	-0.373167	-0.0219195	-0.00211354	0.3972	1.30568	2.60101	3.50213	3.8508	3.25439	3.01443	2.59489	2.65682	2.30454	1.89007	1.77703	1.57715	1.46237	1.42662	1.57572
Strain	Stimulus	Animal	0	1	2	3	4	5	6	7	8	9	10	11	12	13	14	15	16	17	18	19	20	21	22	23	24
SNMP1-/-	LIN2	1	2.89844	2.37917	1.94307	1.37769	1.25375	0.596542	0.312109	-0.102023	-0.217329	0.00724261	1.05795	2.39225	3.56771	3.56684	3.43368	2.71233	2.29959	1.81684	1.61878	1.44476	1.19041	1.17358	1.19222	1.65291	1.958
SNMP1-/-	LIN2	2	0.356034	0.412978	0.472773	0.531132	0.417479	0.302691	0.0481898	-0.0624052	-0.130302	0.144518	0.632413	1.3755	2.0996	2.48221	2.47036	2.33276	2.09994	1.95945	1.72192	1.46029	0.974093	0.468565	0.0903721	-0.0918439	-0.184812
SNMP1-/-	LIN2	3	0.110557	0.0914957	-0.027133	-0.0692136	-0.198797	-0.265347	-0.326301	-0.194368	0.0410155	0.479653	2.22664	4.10936	5.49898	5.18971	4.11116	3.24062	2.28088	2.01345	1.3827	1.07939	0.398145	0.264586	0.0504261	0.00167365	-0.192395
SNMP1-/-	LIN2	4	0.702403	0.394425	0.138523	0.211602	0.156092	0.116379	-0.243042	-0.236699	0.0336116	0.44613	1.07598	1.56858	2.19722	2.46083	2.46672	2.39934	2.43797	2.62989	2.75997	2.74449	2.62089	2.34152	2.22155	2.33641	2.57945
SNMP1-/-	LIN2	5	0.788905	0.332979	0.0698126	0.290182	0.687971	0.836861	0.440729	0.780534	-0.341041	-0.880222	0.795703	4.29995	6.65736	6.08691	5.12929	3.32311	2.68401	1.75957	2.03544	1.36008	1.03625	0.904945	-0.123335	-0.413124	-0.706733
SNMP1-/-	LIN2	6	0.434659	0.369602	0.276432	0.0352732	-0.00794362	-0.0322469	0.0454377	0.0182925	-0.0884566	0.0247264	0.694626	1.58004	2.64742	2.93922	3.02487	2.69736	2.48628	2.3377	2.29093	2.13913	1.98007	1.86514	1.8012	1.69377	1.56205
SNMP1-/-	LIN2	7	-1.61739	-1.80227	-2.18487	-1.72668	-1.34448	-0.909193	-0.670526	-0.372838	0.250087	0.793277	3.41476	6.41269	7.97451	6.92621	4.96343	4.28696	3.19329	1.98608	0.355293	0.0591114	0.886249	2.20585	3.25485	3.6395	3.78486
SNMP1-/-	LIN2	8	-0.778404	-0.877778	-0.874291	-0.744273	-0.552516	-0.394272	-0.235225	-0.0682027	0.101768	0.20166	0.492666	0.994734	1.63843	1.88842	1.7729	1.53107	1.25286	0.835313	0.359087	0.00388013	-0.0397203	-0.00774915	0.058193	-0.00278989	-0.0760478
SNMP1-/-	LIN2	9	0.525052	0.168375	-0.0773955	-0.426261	-0.592974	-0.79199	-0.211119	0.184942	0.0391658	-0.0129879	0.859043	2.08906	2.96479	3.02159	3.42624	3.25163	2.94293	2.34614	2.5362	2.78871	2.8914	2.67623	2.89558	3.40403	3.94548
Strain	Stimulus	Animal	0	1	2	3	4	5	6	7	8	9	10	11	12	13	14	15	16	17	18	19	20	21	22	23	24
SNMP1-/-	PAN1	1	1.78329	1.43766	1.21702	1.21968	1.25438	0.862462	0.201256	-0.0394916	-0.127101	-0.0346629	-0.109845	-0.019321	0.591967	0.955548	0.82346	0.0433494	-0.702465	-0.734254	-0.520926	-0.416939	-0.564997	-0.783894	-0.699342	-0.522783	-0.373478
SNMP1-/-	PAN1	2	1.14809	1.00833	0.840957	0.734059	0.582972	0.354625	0.0630737	-0.0433408	-0.102698	0.0829649	0.271724	0.498966	0.553607	0.538764	0.446178	0.355314	0.343627	0.52793	0.673689	0.60889	0.473279	0.37646	0.358214	0.255478	0.161463
SNMP1-/-	PAN1	3	0.531306	0.0824453	-0.427342	-0.61892	-0.410411	-0.28807	-0.198426	-0.0830297	0.108015	0.17344	-0.0319015	-0.0742625	-0.12145	0.087033	-0.147455	-0.136567	0.0197891	0.522859	0.766647	0.778774	1.01177	1.23272	1.05175	0.649915	0.309261
SNMP1-/-	PAN1	4	0.771906	0.620823	0.500756	0.369424	0.392036	0.41456	0.0996292	-0.0117775	-0.190827	0.102975	0.191506	0.399588	0.526363	0.637073	0.707258	0.90222	1.20413	1.54883	1.71813	1.79084	1.81348	1.80218	1.79624	1.86822	1.94209
SNMP1-/-	PAN1	5	0.864334	0.627378	0.521255	0.159563	0.060581	0.210918	0.288172	0.710465	-0.0732624	-0.925375	-0.938017	0.805665	2.20034	2.07039	1.12038	-0.0976241	-0.862022	-1.92581	-1.91853	-1.78057	-1.43055	-0.938864	-1.27724	-1.53217	-2.10586
SNMP1-/-	PAN1	6	0.285418	0.405636	0.551306	0.47991	0.473908	0.378437	0.251792	0.0407089	-0.116992	-0.175509	-0.106605	0.231744	0.790773	1.33239	1.58676	1.79241	1.98967	2.17907	2.27971	2.22315	2.21017	2.19753	2.20831	2.27112	2.31626
SNMP1-/-	PAN1	7	-2.66743	-1.87455	-1.22467	-0.362377	-0.39624	-0.162293	-0.247331	-0.330356	0.0040322	0.573655	0.994462	0.844495	0.0741077	-0.983822	-1.99812	-1.97421	-1.60085	-1.55207	-1.71441	-1.47232	-0.689794	-0.0764315	0.542897	0.51016	0.354357
SNMP1-/-	PAN1	8	-1.10688	-1.20182	-1.36852	-1.29415	-1.14997	-0.839388	-0.411192	-0.108579	0.23772	0.282051	0.610119	1.03368	1.70018	2.03331	2.17063	2.34062	2.50076	2.49538	2.29641	2.16795	2.2777	2.3749	2.45429	2.43332	2.43966
SNMP1-/-	PAN1	9	0.303922	0.553429	0.0467896	-0.581649	-1.0075	-0.792502	-0.379861	-0.422094	-0.104623	0.906578	1.4085	1.32643	0.631654	1.06967	2.10697	2.99539	2.98255	2.82881	2.45709	1.42308	0.170804	0.377629	1.6535	2.82203	2.94947
Strain	Stimulus	Animal	0	1	2	3	4	5	6	7	8	9	10	11	12	13	14	15	16	17	18	19	20	21	22	23	24
SNMP1-/-	PAN2	1	1.59486	1.18907	0.679618	0.19232	0.430517	0.401351	0.650207	0.0284897	-0.376157	-0.30254	0.299152	0.863421	0.851558	0.522456	0.579787	0.571854	0.465553	0.328405	1.18781	1.60576	1.28623	0.383295	-0.0725657	0.361893	0.525471
SNMP1-/-	PAN2	2	0.588036	0.508748	0.499969	0.522976	0.366702	0.13112	-0.107131	-0.0219098	-0.00627692	0.135317	0.11982	0.342191	0.528392	0.647014	0.592895	0.74453	0.968046	1.25674	1.22671	0.954458	0.617771	0.34993	0.257122	0.0960484	-0.0341346
SNMP1-/-	PAN2	3	-0.738626	-0.727457	-0.818898	-0.744892	-0.539387	-0.470022	-0.196912	-0.364554	0.295063	0.266403	0.45151	-0.407876	-0.664291	-0.70718	-0.580391	-0.398598	-0.625345	-0.479069	-0.49685	-0.21741	-0.0923305	0.13032	0.313262	0.571334	0.665486
SNMP1-/-	PAN2	4	1.11708	1.0223	0.962999	0.926742	0.7595	0.394925	-0.0856942	-0.292103	-0.00072414	0.378521	0.769682	0.904699	0.962802	0.748087	0.333737	0.126	0.227862	0.500143	0.891414	1.02834	1.15392	0.920839	0.916372	1.03315	1.28291
SNMP1-/-	PAN2	5	-0.207298	-0.135314	-0.0411533	0.22446	0.120097	0.0708469	0.0837982	0.394577	-0.173663	-0.304711	0.95539	3.27522	4.58415	3.80533	2.73863	1.35128	0.807748	0.441812	0.741569	0.436447	-0.0803952	-0.418809	-0.553883	-0.677165	-0.717969
SNMP1-/-	PAN2	6	-0.102813	0.0151866	0.182144	0.224289	0.214789	0.0726922	-0.119135	-0.0848861	0.0267789	0.177243	0.174852	0.376288	0.708454	1.08836	1.36268	1.70167	1.95514	2.06119	1.98332	2.00662	2.08566	2.25882	2.28267	2.21979	2.15594
SNMP1-/-	PAN2	7	-3.38396	-2.92542	-2.62507	-1.41403	-1.16887	-0.63601	-0.129767	-0.121399	0.216438	0.0347278	0.437983	0.808784	0.415524	-0.511939	-1.53685	-1.54454	-1.47388	-1.83096	-2.43145	-2.2325	-1.37372	-0.474845	0.141711	0.0899981	0.128228
SNMP1-/-	PAN2	8	-0.969646	-0.938932	-0.737321	-0.610056	-0.364803	-0.327032	-0.303072	-0.199608	0.0506428	0.452037	0.863446	1.49713	2.14031	2.41741	2.39425	2.31194	2.25775	2.08802	1.72692	1.53938	1.48051	1.46832	1.41505	1.24917	1.16166
SNMP1-/-	PAN2	9	-0.41566	-0.431824	-0.53903	-0.715764	-0.52358	-0.68209	-0.443868	-0.326375	0.161147	0.609096	0.591881	0.673543	0.364199	1.25183	1.97447	3.16182	3.44658	3.31916	3.13095	3.0058	3.48929	3.67421	3.55961	3.52999	3.7011
	LIN1: 1:10 dilution of LIN
	LIN2: 1:100 dilution of LIN					the values above indicate the relative change in fluorescence (ΔF/F0 = (F-F0)/F0) in %
	PAN1: 1:10 dilution of PAN					the numbers 0 to 24 refer to the respective frame
	PAN2: 1:100 dilution of PAN					the values above refer to Figs. 6D and 6G

## Sheet: AverageActivity (Fig. 6E, 6H)
	WT						SNMP1-/-
Animal	LIN1	LIN2	PAN1	PAN2		Animal	LIN1	LIN2	PAN1	PAN2
1	3.24534	4.95246	2.71016	2.83895		1	1.39288	3.52274	0.790325	0.651267
2	2.92953	2.06823	0.440089	2.92101		2	3.00932	2.35072	0.512849	0.589434
3	3.05996	2.58806	1.57468	2.25691		3	4.44584	4.93328	-0.060624	-0.650621
4	1.63545	1.10172	3.35894	3.32781		4	3.27157	2.37492	0.623565	0.681542
5	1.552	1.44769	0.99869	2.11687		5	4.91417	5.95785	1.79704	3.70937
6	4.20457	3.3202	1.82092	1.8711		6	2.26078	2.87051	1.23664	1.05316
						7	5.66128	6.62138	-0.969277	-0.544422
						8	3.45996	1.76658	1.96804	2.31732
						9	3.53578	3.13754	1.26943	1.19683
	LIN1: 1:10 dilution of LIN
	LIN2: 1:100 dilution of LIN				the values above indicate the relative change in fluorescence (ΔF/F0 = (F-F0)/F0) in %
	PAN1: 1:10 dilution of PAN				the values represent the average LIN and PAN responses during the time window of analysis
	PAN2: 1:100 dilution of PAN				the values above refer to Figs. 6E and 6H

## Sheet: Prop.Resp.Regions (Fig. 6F, 6I)
	WT						SNMP1-/-
Animal	LIN1	LIN2	PAN1	PAN2		Animal	LIN1	LIN2	PAN1	PAN2
1	0.68254	0.727273	0.730159	0.757576		1	0.611111	0.904762	0.666667	0.607143
2	0.701754	0.645161	0.561404	0.798387		2	0.938272	0.869318	0.469136	0.5
3	0.70922	0.649007	0.602837	0.701987		3	0.913223	0.956522	0.355372	0.256522
4	0.525641	0.565217	0.816239	0.806763		4	0.791667	0.803279	0.525	0.516393
5	0.782828	0.684444	0.646465	0.746667		5	0.748201	0.753731	0.52518	0.604478
6	0.808271	0.750973	0.631579	0.638132		6	0.73913	0.710526	0.530435	0.517544
						7	0.872038	0.837209	0.255924	0.296512
						8	0.794118	0.670455	0.664706	0.670455
						9	0.851562	0.730769	0.59375	0.630769
	LIN1: 1:10 dilution of LIN					the values above represent the proportion of responding regions
	LIN2: 1:100 dilution of LIN					multiplied by 100%, the above values indicate the percentage of regions that respond to LIN or PAN
	PAN1: 1:10 dilution of PAN					the values above refer to Figs. 6F and 6I
	PAN2: 1:100 dilution of PAN
