# Supplementary material for: SNMP1 is critical for sensitive detection of the desert locust aromatic courtship inhibition pheromone phenylacetonitrile
Source: BMC Biol. 2024 Jul 8;22:150. doi: 10.1186/s12915-024-01941-x (PMC11229289; doi:10.1186/s12915-024-01941-x)
Supplement: Supplementary file 14 — Additional file 14: Tab. S6. Dataset of the re-pairing assays with PAN [file 12915_2024_1941_MOESM14_ESM.xlsx]

## Sheet: re-pairing PAN (Fig. 7)
	Re-pairing assay (with PAN)
	comparison of wild-type S. gregaria and SNMP1 mutants
	assays were performed in small observation cages (10 x 10 x 20 cm)
	control animals without treatment, experimental animals (females) with 1 µl 10% (v/v) PAN (dissolved in dichloromethane) applied to pronotum
	animals of the control and the experimental pairs were separated prior to the start of the experiments
	0: animals of the locust couple remained separated
	1: animals of the locust couple formed a pair
	wild-type							wild-type
	control pairs (no pan)	30 min	60 min	90 min	120 min			experimental pairs (females with PAN)	30 min	60 min	90 min	120 min
	#1	1	1	1	1			#1	0	0	0	0
	#2	1	1	1	1			#2	0	0	0	0
	#3	1	1	1	1			#3	0	0	0	0
	#4	1	1	1	1			#4	0	0	0	0
	#5	1	1	1	1			#5	0	0	0	1
	#6	1	1	1	1			#6	0	0	0	0
	#7	1	1	1	1			#7	0	0	0	1
	#8	1	1	1	1			#8	0	0	1	1
	#9	1	1	1	1			#9	0	1	1	1
	#10	0	1	1	1			#10	1	1	1	1
	#11	1	1	1	1			#11	0	1	0	0
	#12	1	1	1	1			#12	0	0	0	1
	#13	1	1	1	1			#13	0	0	1	1
	#14	1	0	1	1			#14	0	0	0	0
	#15	1	1	1	1			#15	0	0	0	0
	#16	0	1	1	1			#16	0	0	0	0
	#17	1	1	1	1			#17	0	1	1	0
	#18	1	0	0	0			#18	0	0	0	0
	#19	0	0	0	0			#19	0	0	0	0
	#20	1	1	1	1			#20	0	0	0	0
	#21	0	0	0	0			#21	0	0	0	1
	#22	1	1	1	1			#22	0	0	1	1
	#23	1	1	1	1			#23	0	0	1	1
	#24	1	1	1	1			#24	0	1	1	1
	#25	1	1	1	1
	mean	0.84	0.84	0.88	0.88			mean	0.0416667	0.208333	0.333333	0.458333
	re-pairing rate [%]	84	84	88	88			re-pairing rate [%]	4.16667	20.8333	33.3333	45.8333
	SNMP1-/-							SNMP1-/-
	control pairs (no pan)	30 min	60 min	90 min	120 min			experimental pairs (females with PAN)	30 min	60 min	90 min	120 min
	#1	0	0	1	1			#1	0	1	1	1
	#2	1	1	0	1			#2	1	0	1	1
	#3	1	1	1	1			#3	0	0	1	1
	#4	1	1	1	1			#4	0	0	0	1
	#5	0	0	0	0			#5	0	1	1	1
	#6	1	1	1	1			#6	0	0	0	0
	#7	1	1	1	1			#7	0	1	1	1
	#8	1	1	1	1			#8	0	0	0	0
	#9	1	1	1	1			#9	1	1	1	1
	#10	1	1	1	1			#10	1	1	1	1
	#11	1	1	1	1			#11	1	0	1	1
	#12	1	1	1	1			#12	0	0	0	0
	#13	0	0	0	0			#13	1	1	1	1
	#14	0	0	0	0			#14	1	1	1	1
	#15	1	1	1	1			#15	0	0	0	0
	#16	1	1	1	1			#16	1	1	1	1
	#17	1	1	1	0			#17	0	1	1	1
	#18	0	1	1	1			#18	0	0	0	0
	#19	1	1	1	1			#19	0	0	0	0
	#20	0	0	0	0			#20	1	1	1	1
	#21	1	1	1	1			#21	0	1	1	1
	#22	1	1	1	1			#22	0	1	1	1
	#23	1	1	1	1			#23	0	1	1	1
	#24	1	1	1	1			#24	1	1	1	1
	mean	0.75	0.791667	0.791667	0.791667			mean	0.375	0.583333	0.708333	0.75
	re-pairing rate [%]	75	79.1667	79.1667	79.1667			re-pairing rate [%]	37.5	58.3333	70.8333	75
					re-pairing rate [%]				re-pairing rate [%]
					control pairs (no PAN)				experimental pairs (with PAN)
					wild-type	SNMP1-/-	p-value		wild-type	SNMP1-/-	p-value
				30 min	84	75	0.496204	30 min	4.16667	37.5	0.010195
				60 min	84	79.2	0.725202	60 min	20.8333	58.3333	0.0171276
				90 min	88	79.2	0.46349	90 min	33.3333	70.8333	0.0198547
				120 min	88	79.1667	0.46349	120 min	45.8333	75	0.0753455
