# Supplementary material for: SNMP1 is critical for sensitive detection of the desert locust aromatic courtship inhibition pheromone phenylacetonitrile
Source: BMC Biol. 2024 Jul 8;22:150. doi: 10.1186/s12915-024-01941-x (PMC11229289; doi:10.1186/s12915-024-01941-x)
Supplement: Supplementary file 15 — Additional file 15: Tab. S7. Dataset of the mate choice assays [file 12915_2024_1941_MOESM15_ESM.xlsx]

## Sheet: Mate choice 10% PAN (Fig. 8A)
mate choice assay (female 1 with 10% PAN)
comparison of wild-type S. gregaria and SNMP1 mutants
assays performed in small observation cages (10 x 10 x 20 cm)
control animals (females 2) without treatment, experimental animals (females 1) with 1 µl 10% (v/v) PAN (dissolved in dichloromethane) applied to pronotum
0: not chosen by male
1: chosen by male
	wild-type male	female 2 (no PAN) chosen	female 1 (with 10% PAN) chosen
	#1	0	1
	#2	1	0
	#3	1	0
	#4	0	0
	#5	1	0
	#6	1	0
	#7	1	0
	#8	1	0
	#9	1	0
	#10	0	1
	#11	1	0
	#12	1	0
	#13	1	0
	#14	1	0			wild-type		SNMP1-/-
	#15	1	0		chosen by male	♀2	♀1 (with 10% PAN)	♀2	♀1 (with 10% PAN)
	#16	1	0			13	2	12	3
					p-value	0.00451		0.02014
	Count	13	2
	mate choice [%]	86.6667	13.3333
	SNMP1-/- male	female 2 (no PAN) chosen	female 1 (with 10% PAN) chosen
	#1	1	0
	#2	0	1
	#3	1	0
	#4	1	0
	#5	1	0
	#6	0	1
	#7	1	0
	#8	1	0
	#9	1	0
	#10	1	0
	#11	1	0
	#12	1	0
	#13	0	0
	#14	0	1
	#15	1	0
	#16	1	0
	Count	12	3
	mate choice [%]	80	20

## Sheet: Mate choice 1% PAN (Fig. 8B)
mate choice assay (female 1 with 1% PAN)
comparison of wild-type S. gregaria and SNMP1 mutants
assays performed in small observation cages (10 x 10 x 20 cm)
control animals (females 2) without treatment, experimental animals (females 1) with 1 µl 1% (v/v) PAN (dissolved in dichloromethane) applied to pronotum
0: not chosen by male
1: chosen by male
	wild-type male	female 2 (no PAN) chosen	female 1 (with 1% PAN) chosen
	#1	1	0
	#2	1	0
	#3	1	0
	#4	1	0
	#5	0	1
	#6	0	1
	#7	1	0
	#8	1	0
	#9	1	0
	#10	1	0
	#11	1	0
	#12	0	1
	#13	1	0
	#14	1	0
	#15	1	0
	#16	1	0
	#17	1	0
	#18	0	1
	#19	1	0
	#20	1	0
	Count	16	4
	mate choice [%]	80	20
						wild-type		SNMP1-/-
					chosen by male	♀2	♀1 (with 1% PAN)	♀2	♀1 (with 1% PAN)
						16	4	11	9
					p-value	0.00729		0.65472
	SNMP1-/- male	female 2 (no PAN) chosen	female 1 (with 1% PAN) chosen
	#1	1	0
	#2	0	1
	#3	0	1
	#4	1	0
	#5	0	1
	#6	0	1
	#7	1	0
	#8	1	0
	#9	0	1
	#10	0	1
	#11	1	0
	#12	1	0
	#13	0	1
	#14	1	0
	#15	1	0
	#16	1	0
	#17	1	0
	#18	0	1
	#19	0	1
	#20	1	0
	Count	11	9
	mate choice [%]	55	45
																							wildtype					SNMP1-/-
																							♀1 (+ 1% PAN)	♀2	♀1 (+ 10% PAN)	♀2		♀1 (+ 1% PAN)	♀2	♀1 (+ 10% PAN)	♀2
																							25	75	0	83.3333		54	46	8.33333	91.6667
