# Supplementary material for: SNMP1 is critical for sensitive detection of the desert locust aromatic courtship inhibition pheromone phenylacetonitrile
Source: BMC Biol. 2024 Jul 8;22:150. doi: 10.1186/s12915-024-01941-x (PMC11229289; doi:10.1186/s12915-024-01941-x)
Supplement: Supplementary file 16 — Additional file 16: Tab. S8. Dataset for the EAG recordings with LIN [file 12915_2024_1941_MOESM16_ESM.xlsx]

## Sheet: EAG recordings LIN (Fig. S5)
		EAG recordings for linalool
	Animal	Stimulus 1	Amplitude 1 [mV]	Amplitude 1 DMSO [mV]	Amplitude 1 minus DMSO 1 [mV]		Stimulus 2	Amplitude 2 [mV]	Amplitude 2 DMSO [mV]	Amplitude 2 minus DMSO 2 [mV]		Mean					values for the amplitude are given in mV						values for the amplitude are given in mV
	wild-type #1	DMSO	-0.064	-0.064	0		DMSO	-0.064	-0.064	0		-0.064				wild-type	Linalool 1 µg	Linalool 50 µg	Linalool 100 µg		SNMP1-/-	Linalool 1 µg	Linalool 50 µg	Linalool 100 µg
		Linalool 1 µg	-0.462	-0.064	-0.398		Linalool 1 µg	-0.373	-0.064	-0.309		-0.3535				wild-type #1	-0.3535	-0.8555	-0.925		SNMP1-/- #1	-0.4715	-1.709	-1.7895
		Linalool 50 µg	-0.891	-0.064	-0.827		Linalool 50 µg	-0.948	-0.064	-0.884		-0.8555				wild-type #2	-0.414	-1.189	-1.3915		SNMP1-/- #2	-0.3545	-0.9225	-1.1435
		Linalool 100 µg	-0.933	-0.064	-0.869		Linalool 100 µg	-1.045	-0.064	-0.981		-0.925				wild-type #3	-0.347	-1.026	-1.3185		SNMP1-/- #3	-0.2205	-0.904	-1.111
																wild-type #4	-0.4285	-1.29405	-1.709		SNMP1-/- #4	-0.2915	-1.33	-1.406
	wild-type #2	DMSO	-0.188	-0.188	0		DMSO	-0.129	-0.129	0		-0.1585				wild-type #5	-0.4165	-1.3485	-1.5545		SNMP1-/- #5	-0.246	-0.9035	-1.2305
		Linalool 1 µg	-0.660	-0.188	-0.472		Linalool 1 µg	-0.485	-0.129	-0.356		-0.414				wild-type #6	-0.175	-0.7865	-0.996		SNMP1-/- #6	-0.239	-1.007	-1.334
		Linalool 50 µg	-1.488	-0.188	-1.3		Linalool 50 µg	-1.207	-0.129	-1.078		-1.189				wild-type #7	-0.2855	-0.9775	-0.9445		SNMP1-/- #7	-0.5915	-1.388	-1.595
		Linalool 100 µg	-1.654	-0.188	-1.466		Linalool 100 µg	-1.446	-0.129	-1.317		-1.3915				wild-type #8	-0.207	-0.8715	-1.0885		SNMP1-/- #8	-0.4285	-1.2815	-1.236
																wild-type #9	-0.345	-1.1525	-1.283		SNMP1-/- #9	-0.261	-0.8465	-0.9835
	wild-type #3	DMSO	-0.218	-0.218	0		DMSO	-0.092	-0.092	0		-0.155				wild-type #10	-0.2335	-1.0715	-1.4335		SNMP1-/- #10	-0.198	-0.6415	-0.894
		Linalool 1 µg	-0.521	-0.218	-0.303		Linalool 1 µg	-0.483	-0.092	-0.391		-0.347				wild-type #11	-0.7505	-1.67	-1.7695		SNMP1-/- #11	-0.4135	-1.157	-1.521
		Linalool 50 µg	-1.282	-0.218	-1.064		Linalool 50 µg	-1.08	-0.092	-0.988		-1.026				wild-type #12	-0.413	-1.283	-1.488		SNMP1-/- #12	-0.3355	-0.865	-1.2525
		Linalool 100 µg	-1.417	-0.218	-1.199		Linalool 100 µg	-1.53	-0.092	-1.438		-1.3185				wild-type #13	-0.317	-1.037	-1.344		SNMP1-/- #13	-0.327	-0.8485	-1.084
																wild-type #14	-0.3455	-1.039	-1.179		SNMP1-/- #14	-0.1735	-0.753	-1.0705
	wild-type #4	DMSO	-0.313	-0.313	0		DMSO	-0.113	-0.113	0		-0.213
		Linalool 1 µg	-0.659	-0.313	-0.346		Linalool 1 µg	-0.624	-0.113	-0.511		-0.4285				mean	-0.359393	-1.1144	-1.31604		mean	-0.325107	-1.03979	-1.26079
		Linalool 50 µg	-1.3911	-0.313	-1.0781		Linalool 50 µg	-1.623	-0.113	-1.51		-1.29405
		Linalool 100 µg	-2.002	-0.313	-1.689		Linalool 100 µg	-1.842	-0.113	-1.729		-1.709				count	14	14	14		COUNT	14	14	14
	wild-type #5	DMSO	-0.150	-0.150	0		DMSO	-0.180	-0.180	0		-0.165				SDEV	0.138057	0.232847	0.267723		SDEV	0.117954	0.293875	0.24839
		Linalool 1 µg	-0.487	-0.150	-0.337		Linalool 1 µg	-0.676	-0.180	-0.496		-0.4165
		Linalool 50 µg	-1.558	-0.150	-1.408		Linalool 50 µg	-1.469	-0.180	-1.289		-1.3485				SQRT(COUNT)	3.74166	3.74166	3.74166		SQRT(COUNT)	3.74166	3.74166	3.74166
		Linalool 100 µg	-1.667	-0.150	-1.517		Linalool 100 µg	-1.772	-0.180	-1.592		-1.5545
																SEM	0.0368973	0.062231	0.0715519		SEM	0.0315245	0.0785413	0.0663851
	wild-type #6	DMSO	-0.209	-0.209	0		DMSO	-0.115	-0.115	0		-0.162
		Linalool 1 µg	-0.378	-0.209	-0.169		Linalool 1 µg	-0.296	-0.115	-0.181		-0.175
		Linalool 50 µg	-1.181	-0.209	-0.972		Linalool 50 µg	-0.716	-0.115	-0.601		-0.7865					wild-type	SNMP1-/-	ΔSNMP1-/-/wt [%]	p value (t test)		SEM (wt)	SEM (SNMP1-/-)		n (wt)	n (SNMP1-/-)
		Linalool 100 µg	-1.057	-0.209	-0.848		Linalool 100 µg	-1.259	-0.115	-1.144		-0.996				Linalool 1 µg	-0.359393	-0.325107	-9.5399	0.4932		0.0368973	0.0315245		14	14
																Linalool 50 µg	-1.1144	-1.03979	-6.69517	0.4678		0.062231	0.0785413		14	14
	wild-type #7	DMSO	-0.103	-0.103	0		DMSO	-0.111	-0.111	0		-0.107				Linalool 100 µg	-1.31604	-1.26079	-4.19821	0.5782		0.0715519	0.0663851		14	14
		Linalool 1 µg	-0.468	-0.103	-0.365		Linalool 1 µg	-0.317	-0.111	-0.206		-0.2855
		Linalool 50 µg	-1.259	-0.103	-1.156		Linalool 50 µg	-0.910	-0.111	-0.799		-0.9775
		Linalool 100 µg	-1.326	-0.103	-1.223		Linalool 100 µg	-0.777	-0.111	-0.666		-0.9445
	wild-type #8	DMSO	-0.089	-0.089	0		DMSO	-0.172	-0.172	0		-0.1305
		Linalool 1 µg	-0.388	-0.089	-0.299		Linalool 1 µg	-0.287	-0.172	-0.115		-0.207
		Linalool 50 µg	-1.002	-0.089	-0.913		Linalool 50 µg	-1.002	-0.172	-0.83		-0.8715
		Linalool 100 µg	-1.282	-0.089	-1.193		Linalool 100 µg	-1.156	-0.172	-0.984		-1.0885
	wild-type #9	DMSO	-0.117	-0.117	0		DMSO	-0.098	-0.098	0		-0.1075
		Linalool 1 µg	-0.506	-0.117	-0.389		Linalool 1 µg	-0.399	-0.098	-0.301		-0.345
		Linalool 50 µg	-1.501	-0.117	-1.384		Linalool 50 µg	-1.019	-0.098	-0.921		-1.1525
		Linalool 100 µg	-1.52	-0.117	-1.403		Linalool 100 µg	-1.261	-0.098	-1.163		-1.283
	wild-type #10	DMSO	-0.190	-0.190	0		DMSO	-0.033	-0.033	0		-0.1115
		Linalool 1 µg	-0.386	-0.190	-0.196		Linalool 1 µg	-0.304	-0.033	-0.271		-0.2335
		Linalool 50 µg	-1.324	-0.190	-1.134		Linalool 50 µg	-1.042	-0.033	-1.009		-1.0715
		Linalool 100 µg	-1.661	-0.190	-1.471		Linalool 100 µg	-1.429	-0.033	-1.396		-1.4335
	wild-type #11	DMSO	-0.199	-0.199	0		DMSO	-0.169	-0.169	0		-0.184
		Linalool 1 µg	-0.967	-0.199	-0.768		Linalool 1 µg	-0.902	-0.169	-0.733		-0.7505
		Linalool 50 µg	-1.774	-0.199	-1.575		Linalool 50 µg	-1.934	-0.169	-1.765		-1.67
		Linalool 100 µg	-2.04	-0.199	-1.841		Linalool 100 µg	-1.867	-0.169	-1.698		-1.7695
	wild-type #12	DMSO	-0.111	-0.111	0		DMSO	-0.083	-0.083	0		-0.097
		Linalool 1 µg	-0.544	-0.111	-0.433		Linalool 1 µg	-0.476	-0.083	-0.393		-0.413
		Linalool 50 µg	-1.589	-0.111	-1.478		Linalool 50 µg	-1.171	-0.083	-1.088		-1.283
		Linalool 100 µg	-1.955	-0.111	-1.844		Linalool 100 µg	-1.215	-0.083	-1.132		-1.488
	wild-type #13	DMSO	-0.119	-0.119	0		DMSO	-0.254	-0.254	0		-0.1865
		Linalool 1 µg	-0.538	-0.119	-0.419		Linalool 1 µg	-0.469	-0.254	-0.215		-0.317
		Linalool 50 µg	-1.362	-0.119	-1.243		Linalool 50 µg	-1.085	-0.254	-0.831		-1.037
		Linalool 100 µg	-1.509	-0.119	-1.39		Linalool 100 µg	-1.552	-0.254	-1.298		-1.344
	wild-type #14	DMSO	-0.083	-0.083	0		DMSO	-0.122	-0.122	0		-0.1025
		Linalool 1 µg	-0.428	-0.083	-0.345		Linalool 1 µg	-0.468	-0.122	-0.346		-0.3455
		Linalool 50 µg	-1.215	-0.083	-1.132		Linalool 50 µg	-1.068	-0.122	-0.946		-1.039
		Linalool 100 µg	-1.19	-0.083	-1.107		Linalool 100 µg	-1.373	-0.122	-1.251		-1.179
	Animal	Stimulus 1	Amplitude 1 [mV]	Amplitude 1 DMSO [mV]	Amplitude 1 minus DMSO 1 [mV]		Stimulus 2	Amplitude 2 [mV]	Amplitude 2 DMSO [mV]	Amplitude 2 minus DMSO 2 [mV]		Mean
	SNMP1-/- #1	DMSO	-0.216	-0.216	0		DMSO	-0.157	-0.157	0		-0.1865
		Linalool 1 µg	-0.739	-0.217	-0.522		Linalool 1 µg	-0.578	-0.157	-0.421		-0.4715
		Linalool 50 µg	-2.058	-0.218	-1.84		Linalool 50 µg	-1.735	-0.157	-1.578		-1.709
		Linalool 100 µg	-2.132	-0.219	-1.913		Linalool 100 µg	-1.823	-0.157	-1.666		-1.7895
	SNMP1-/- #2	DMSO	-0.228	-0.228	0		DMSO	-0.123	-0.123	0		-0.1755
		Linalool 1 µg	-0.514	-0.228	-0.286		Linalool 1 µg	-0.546	-0.123	-0.423		-0.3545
		Linalool 50 µg	-1.246	-0.228	-1.018		Linalool 50 µg	-0.950	-0.123	-0.827		-0.9225
		Linalool 100 µg	-1.375	-0.228	-1.147		Linalool 100 µg	-1.263	-0.123	-1.14		-1.1435
	SNMP1-/- #3	DMSO	-0.251	-0.251	0		DMSO	-0.047	-0.047	0		-0.149
		Linalool 1 µg	-0.431	-0.251	-0.18		Linalool 1 µg	-0.308	-0.047	-0.261		-0.2205
		Linalool 50 µg	-1.072	-0.251	-0.821		Linalool 50 µg	-1.034	-0.047	-0.987		-0.904
		Linalool 100 µg	-1.227	-0.251	-0.976		Linalool 100 µg	-1.293	-0.047	-1.246		-1.111
	SNMP1-/- #4	DMSO	-0.264	-0.264	0		DMSO	-0.195	-0.195	0		-0.2295
		Linalool 1 µg	-0.546	-0.264	-0.282		Linalool 1 µg	-0.496	-0.195	-0.301		-0.2915
		Linalool 50 µg	-1.57	-0.264	-1.306		Linalool 50 µg	-1.549	-0.195	-1.354		-1.33
		Linalool 100 µg	-1.572	-0.264	-1.308		Linalool 100 µg	-1.699	-0.195	-1.504		-1.406
	SNMP1-/- #5	DMSO	-0.104	-0.104	0		DMSO	-0.153	-0.153	0		-0.1285
		Linalool 1 µg	-0.390	-0.104	-0.286		Linalool 1 µg	-0.359	-0.153	-0.206		-0.246
		Linalool 50 µg	-1.255	-0.104	-1.151		Linalool 50 µg	-0.809	-0.153	-0.656		-0.9035
		Linalool 100 µg	-1.4	-0.104	-1.296		Linalool 100 µg	-1.318	-0.153	-1.165		-1.2305
	SNMP1-/- #6	DMSO	-0.127	-0.127	0		DMSO	-0.110	-0.110	0		-0.1185
		Linalool 1 µg	-0.407	-0.127	-0.28		Linalool 1 µg	-0.308	-0.110	-0.198		-0.239
		Linalool 50 µg	-1.373	-0.127	-1.246		Linalool 50 µg	-0.878	-0.110	-0.768		-1.007
		Linalool 100 µg	-1.49	-0.127	-1.363		Linalool 100 µg	-1.415	-0.110	-1.305		-1.334
	SNMP1-/- #7	DMSO	-0.094	-0.094	0		DMSO	-0.094	-0.094	0		-0.094
		Linalool 1 µg	-0.659	-0.094	-0.565		Linalool 1 µg	-0.712	-0.094	-0.618		-0.5915
		Linalool 50 µg	-1.671	-0.094	-1.577		Linalool 50 µg	-1.293	-0.094	-1.199		-1.388
		Linalool 100 µg	-1.867	-0.094	-1.773		Linalool 100 µg	-1.511	-0.094	-1.417		-1.595
	SNMP1-/- #8	DMSO	-0.092	-0.092	0		DMSO	-0.103	-0.103	0		-0.0975
		Linalool 1 µg	-0.496	-0.092	-0.404		Linalool 1 µg	-0.556	-0.103	-0.453		-0.4285
		Linalool 50 µg	-1.446	-0.092	-1.354		Linalool 50 µg	-1.312	-0.103	-1.209		-1.2815
		Linalool 100 µg	-1.4	-0.092	-1.308		Linalool 100 µg	-1.267	-0.103	-1.164		-1.236
	SNMP1-/- #9	DMSO	-0.083	-0.083	0		DMSO	-0.115	-0.115	0		-0.099
		Linalool 1 µg	-0.365	-0.083	-0.282		Linalool 1 µg	-0.355	-0.115	-0.24		-0.261
		Linalool 50 µg	-0.960	-0.083	-0.877		Linalool 50 µg	-0.931	-0.115	-0.816		-0.8465
		Linalool 100 µg	-1.169	-0.083	-1.086		Linalool 100 µg	-0.996	-0.115	-0.881		-0.9835
	SNMP1-/- #10	DMSO	-0.104	-0.104	0		DMSO	-0.106	-0.106	0		-0.105
		Linalool 1 µg	-0.333	-0.104	-0.229		Linalool 1 µg	-0.273	-0.106	-0.167		-0.198
		Linalool 50 µg	-0.817	-0.104	-0.713		Linalool 50 µg	-0.676	-0.106	-0.57		-0.6415
		Linalool 100 µg	-1.141	-0.104	-1.037		Linalool 100 µg	-0.857	-0.106	-0.751		-0.894
	SNMP1-/- #11	DMSO	-0.077	-0.077	0		DMSO	-0.087	-0.087	0		-0.082
		Linalool 1 µg	-0.474	-0.077	-0.397		Linalool 1 µg	-0.517	-0.087	-0.43		-0.4135
		Linalool 50 µg	-1.194	-0.077	-1.117		Linalool 50 µg	-1.284	-0.087	-1.197		-1.157
		Linalool 100 µg	-1.674	-0.077	-1.597		Linalool 100 µg	-1.532	-0.087	-1.445		-1.521
	SNMP1-/- #12	DMSO	-0.176	-0.176	0		DMSO	-0.068	-0.068	0		-0.122
		Linalool 1 µg	-0.533	-0.176	-0.357		Linalool 1 µg	-0.382	-0.068	-0.314		-0.3355
		Linalool 50 µg	-1.148	-0.176	-0.972		Linalool 50 µg	-0.826	-0.068	-0.758		-0.865
		Linalool 100 µg	-1.787	-0.176	-1.611		Linalool 100 µg	-0.962	-0.068	-0.894		-1.2525
	SNMP1-/- #13	DMSO	-0.073	-0.073	0		DMSO	-0.103	-0.103	0		-0.088
		Linalool 1 µg	-0.393	-0.073	-0.32		Linalool 1 µg ?	-0.437	-0.103	-0.334		-0.327
		Linalool 50 µg	-1.072	-0.073	-0.999		Linalool 50 µg	-0.801	-0.103	-0.698		-0.8485
		Linalool 100 µg	-1.257	-0.073	-1.184		Linalool 100 µg	-1.087	-0.103	-0.984		-1.084
	SNMP1-/- #14	DMSO	-0.104	-0.104	0		DMSO	-0.050	-0.050	0		-0.077
		Linalool 1 µg	-0.281	-0.104	-0.177		Linalool 1 µg	-0.220	-0.050	-0.17		-0.1735
		Linalool 50 µg	-0.845	-0.104	-0.741		Linalool 50 µg	-0.815	-0.050	-0.765		-0.753
		Linalool 100 µg	-1.169	-0.104	-1.065		Linalool 100 µg	-1.126	-0.050	-1.076		-1.0705
