# Supplementary material for: SNMP1 is critical for sensitive detection of the desert locust aromatic courtship inhibition pheromone phenylacetonitrile
Source: BMC Biol. 2024 Jul 8;22:150. doi: 10.1186/s12915-024-01941-x (PMC11229289; doi:10.1186/s12915-024-01941-x)
Supplement: Supplementary file 17 — Additional file 17: Tab. S9. Dataset of the re-pairing assays with CH2Cl2 [file 12915_2024_1941_MOESM17_ESM.xlsx]

## Sheet: re-pairing CH2Cl2 (Fig. S7)
	Re-pairing assay with CH2Cl2
	only wild-type animals were used
	assays were performed in small observation cages (10 x 10 x 20 cm)
	control animals without treatment, experimental animals (females) with 1 µl CH2Cl2 applied to pronotum
	animals of the control and the experimental pairs were separated prior to the start of the experiment
	0: animals of the locust couple remained separated
	1: animals of the locust couple formed a pair
	wild-type						wild-type
	control pairs	30 min	60 min	90 min	120 min		experimental pairs (females with CH2Cl2)	30 min	60 min	90 min	120 min
	#1	1	1	1	1		#1	1	1	1	1
	#2	1	1	1	1		#2	1	1	1	1
	#3	1	1	1	1		#3	1	1	1	1
	#4	1	1	1	1		#4	0	0	0	0
	#5	0	0	0	0		#5	1	1	1	1
	#6	1	1	1	1		#6	0	0	0	0
	#7	0	0	0	0		#7	0	0	0	0
	#8	1	1	1	1		#8	1	1	1	1
	#9	0	0	0	0		#9	1	1	1	1
	#10	1	1	1	1		#10	1	1	1	1
	#11	0	0	0	0		#11	1	1	1	1
	#12	1	1	1	1		#12	1	1	1	1
	#13	1	1	1	1		#13	0	0	0	0
	#14	0	0	0	0		#14	1	1	1	1
	#15	1	1	1	1		#15	1	1	1	1
	#16	0	1	1	0		#16	0	0	0	0
	#17	1	1	1	1		#17	1	1	1	1
	#18	1	1	1	1		#18	0	0	0	0
	#19	0	1	1	1		#19	1	1	1	1
	#20	1	1	1	1		#20	1	1	1	1
	mean	0.65	0.75	0.75	0.7		mean	0.7	0.7	0.7	0.7
	re-pairing rate [%]	65	75	75	70		re-pairing rate [%]	70	70	70	70
							re-pairing rate [%]	re-pairing rate [%]
						Time [min]	control	experimental pairs	p-value
						30	65	70	1
						60	75	70	1
						90	75	70	1
						120	70	70	1
